# Supplementary material for: Genome-Wide Characterization of bHLH Genes in Grape and Analysis of their Potential Relevance to Abiotic Stress Tolerance and Secondary Metabolite Biosynthesis
Source: Front Plant Sci. 2018 Feb 1;9:64. doi: 10.3389/fpls.2018.00064 (PMC5799661; doi:10.3389/fpls.2018.00064)
Supplement: Table S1 — Nr function annotation of grape bHLH genes. [file Table1.XLS]

## Sheet: Sheet3
Nr function annotation of grape bHLH genes
gene ID and protein sequence		nr annotation
>bHLH089(VIT_200s0479g00020)		Vitis vinifera transcription factor bHLH36
MESNPSSSRTDRKTIERNRRNHMKSLYSKLNSLVPHQTSREAITLPDQLDEAANYIKRLQEKLEKMKERK
DNLMGFERPNTSPNSGAMVGLKPPQIDIHEKGSALEVVLITGLDFQFMFNETIRVLHEEGAEIVNASFSV
VDDTVFHTIHAQ
>bHLH090(VIT_200s0532g00050)		Vitis vinifera transcription factor ILR3
MVSPEEDPNWIFDYGLIDDVPVPSLQATFNWPSHDFTASAALGLMCFLIIFLSVEFDDSPVNLDDVKENH
SRKSVEFDDSPVNLDDVKENHSRKRMRSGLCSASGSKACREKVRRDRLNDRFLELGSILEPGRPPKMDKA
VILSDALRMMTQLRSEGQKLKKSCEDLQEKINELKAEKNELRDEKQRLKTEKENIVQQIKALSSQAGFLP
HPSAIPAPFAAPGQVVGSKLMPFIGYPGVSMWQFMPPAAVDTSQDHVLRPPVA
>bHLH091(VIT_200s0824g00020)		Vitis vinifera transcription factor bHLH25
MALSLPGFSFEFLCFFLVDPLTRFNFPTWHKRGPQPFWRIFERRIHT
>bHLH092(VIT_200s0927g00010)		Vitis vinifera transcription factor bHLH25
GIEDPTFIHQYQMQSFGNPVDHGFNFQSFSSDSYSSYLSFSPKTTPNFCSSAVENFQTDIERTAKQLKTN
SWESSTSNHITPKASSSSSSQLLSFGNSNSPLPTDVQNFHENLDCTVKPKDEAASHGNMNFASVISKSSY
GNQNHGHGTKRVGTPITRNPLNNHDHVIAERKRREKLTQRFIALSAIVPGLKKTDKASVLGDAIKYLKQL
QERVKTLEEQTTKKTVES
>bHLH093(VIT_200s1312g00010)		Vitis vinifera transcription factor bHLH93
MEPSQHGLLEEFLALRRDTCSTFTSAVNEFFPNGWNFDAFDENQVLSTSNPSFEGFSTPTEPIFECPFSE
VYPSVDGFTVAEIDSSYHKNDGTPPFPIQEEYPSLVEDEDIGLLNSDLHGLEERNTSCKVEMEQAMDAPV
FNLGLCGERKARVKKLEGQPSKNLMAERRRRKRLNDRLSMLRSIVPKISKMDRTSILGDTIDYMKELLEK
INKLQEEEIEVGSDQTNLMGIFKELKPNEVLVRNSPKFDVERRNMDTRIEICCAAKPGLLLSTVNTLELL
GLEIQQCVISCFNDFSMQASCSDVCSGAAGRD
>bHLH094(VIT_200s1314g00010)		Vitis vinifera transcription factor bHLH18
MPPFDNSLDGFNFDSFSSESNSSYPSFSPETTPNFCGSTIEYFQAAGVVGRPSKQLKTNSWDSCTAEPIT
SRKSSSSSVQLISFGNSNLPPPTDTLKFHGHQDKKAKPKNEASSDRNMKFASLISEGSYENQNYSPKSGD
RTKRVSSTTRNPLNNHDHVVAERKRREKLTQRFIALSALVPGLRKTDKVSVLGEAVKYLKQLQERVKMLE
VQTATKTMESVVSVKKSQLCDNDHSSSDQNSDSCSNQTLLEIEARVFNKDVLIRIHCERQKGFTVKILDE
IEKLHLTVVNSSSLPFGNYIMVITVVAQMEDEFCMTVEDLVRNLRLAFSTLHMN
>bHLH001(VIT_201s0010g00540)		Vitis vinifera transcription factor BIM2
MKQDKGHREEEEEEEEEELSMKKEGPLTKKDGKNHDKANAMRSKHSVTEQRRRSKINERFQILRDLIPHS
DQKRDTASFLLEVIEYVQYLQEKVQKYEGSYQGLTPEPTKLMPWRNSHWRVQSFVGHPQAINNGSGPGSA
FSGKFDENNINITSTMLVKAQNPVESDLSRDATCKAMDHQSEFNKAIVMPISLQSNMSAPVQSEGGLVHP
LQGPVSDAQSADCPITSETLSKKEELMIEGGTISISSAYSQGLLNTLTQALQSSGVDLSQASISVQIDLG
KRANRGLPSGTSIAKDHENPPPSNHIIAHHRDASSAEDSDQSQKRLKT
>bHLH002(VIT_201s0010g00740)		Vitis vinifera transcription factor bHLH49
MDMSDKDKFELEKRSGDSLNYHSASMSSDWRFGGGGGNLTNTSMSTVQGGNPMAVCKGDLVGSSSCSSAS
MVDSFGPNLWDHPANSQTLGFCDMNVQNNASTSSTLGIRKGGPGSLRMDIDKTLDIGWNPPSSMLKGGIF
LPNAPGMLPQGLSQFPADSGFIERAARFSCFNGGNFSDMMNPFSIPESLNPYSRGGGMLQQDVFASNGLK
SVPGGQSQKDEPSMAEISKDVSSAVRGAMEGSPLKNERKSESLVKSLEEAKQGIGVSGNESDEAEFSGGG
GGGQEEPSILEGTGGEPSSGKGLGSKKRKRSGQDPEIDQVKGSPQQPGEASKDNPEIQHKGDQNPSSVPS
KNTGKHGKQGAQASDPPKEEYIHVRARRGQATNSHSLAERVRREKISERMKFLQDLVPGCSKVTGKAVML
DEIINYVQSLQRQVEFLSMKLATVNPRLDFNIEGMLGKDILQSRVGPSSTMGFSPETTMPYPQLHPSQPG
LIQVGLPGLGNSSDAIRRTINSQLAAMSGGYKESAPQLPNVWEDELHNVVQMGFSTGAPLNSQDLNGSLP
PGHMKAEL
>bHLH003(VIT_201s0011g02940)		Vitis vinifera transcription factor bHLH30
MCGKKEEDQGECSQTIHNIQGYQEQLLLQQHHQMQQQNNDAYGGGGGRSGLIFPEVSPILQPWSFPPVHA
FNPAHFAANPVRDHDPFLVPPPPSAYGSVFNRRAPALQFAYEGPSSEHLRIISDTLGPVVQPGSSPFGLQ
AELGKMTAQEIMDAKALAASKSHSEAERRRRERINNHLAKLRSLLPSTTKTDKASLLAEVIQHVKELKRQ
TSLIAESSPVPTEMDELTVDTSDEDGKFVIKASLCCEDRTDLLPDLIKTLKALRLRTLKAEITTLGGRVK
NVLFITGEEDSSSSGENQQQQQQQQQQYSISSIQEALKAVMEKTGGDESSSGSVKRQRTNINIIEHRSL
>bHLH004(VIT_201s0026g01140)		Vitis vinifera transcription factor bHLH79
MDPPTLINQGASYHLAEIWNYPISGGGAGEAGGGLELRGGHLGQNLGHFGDNAGVGGANREASGGGDDPM
VLERSGGRKRRDAATEDEGGKAVSTSGGGNVANDCDGKRLKTSGSRDENRDSKTEVETSSGKPVEQNPQS
ADPPKQDFIHVRARRGQATDSHSLAERARREKISERMKILQDLVPGCNKVIGKALVLDEIINYIQSLQRQ
VEFLSMKLEAVNSRMNSGIEGFPSKDFGQQTFDAAGVAYSSQATREYGRASSPEWLHMQVGGGFDRT
>bHLH005(VIT_201s0127g00860)		Vitis vinifera transcription factor ABORTED MICROSPORES
MVNMVQSLKERLRPLVGLKSWDYCVLWKLSEDQRFLDWMDCCCAGSENSTQNGEEEILFPVSSVLPCRDA
MLQHPRTKSCDLLAQLPSSISLDSGIHGQTLISNQPRWLNFCNSSDSSVLEETVGTRLLIPVLGGLIELF
VANQVAEDQHVVNFVTTQCNIILMEQEAMMNSSNIDTIFSVNANAGNADEEKDPNNHFQATISPVTALEN
LNDLPFDISVERIRLCSSPMNFLQQFSYTSESSVKNDIFFEGSDGSFLSEKVINPFMSSDCGFQEMEAMQ
KSMMVCTNNSKNMHREMMEPLANKEQLGDDKDSSTKQMANQADSVSDCSDQIDDDDDLKYRRRTGKGTQS
KNLVAERRRRKKLNDRLYALRALVPKISKLDRASILGDAIEFVKELQKQAKDLQDELEEHSDDEGGKINA
GINSNHNNVQSEILNNDGSGVNIGSKTENEEAQNGIHMGEAGNGSACRLPKQNHETDQINNDKAQQMEPQ
VEVAQIEGNEFFVKVFCEHKAGGFARLMEALSSLGLEVTNANVTSCKGLVSNVFKVEKRDSEMVQADHVR
DSLLELTKSPSEKWSDQMAYPLENGGGLDFHHHHYHLHSHLLSSHHLHHHQN
>bHLH006(VIT_201s0244g00130)		Vitis vinifera transcription factor ICE1
MLPRSNDVVWTRSDAVSWSKNSNDNRFGDGGGDGERTSSVSALKAIVEEEWLVSGVEMKGNLVSQSQSGA
VNSLLHPMDCSSSCSPASAFGLDPAFQGKSCLSSMVCGYPFDGSFDLVCDPGFLEPIPEIQAPSSSSLMG
FNDLASQPLMGASNLGSNSQFPATHLAGNGGNAATGGFNPSGFEGFVGSSLFVDRCKVLKPLENFPSVGS
QPTLFQKRAILRRNSTERAGNYGVSGQEGSAIPVRVAGEDKGKRPVVEEEMDKMRKDKSNDEDDMDEASI
ARSGLIYDSDDAIENHKVEETANDGGDNSNLNGSSIGGDRKGKKKGLPAKNLMAERRRRKKLNDRLYMLR
SVVPKISKMDRASILADAIEYLKELLQRINDLQNELESITPQSLLQPTSSFQPLTPTIPTLPCRVREEIC
PGSLPSPNSQPRVEVRQREGGAVNIHMFCARRPGLLLSAMRALDGLGLDVQQAVISCFNGFALDIFQAEQ
SKEGLEVLPEQIKAVLLNIAGFHGVM
>bHLH007(VIT_202s0012g01320)		Vitis vinifera transcription factor MYC2
MTEYRVPTMNLWTDDNASMMEAFISSDLSSFSWGPSSAASTSTPAPDPSRNLAQSQPSMAVFNQETLQQR
LQALIEGARESWTYAIFWQSSVDFSGASLLGWGDGYYKGEEDKGKRKMTPSSVSEQEHRKKVLRELNSLI
SGTASSSDDAVDEEVTDTEWFFLVSMTQSFVNGAGLPGQALFNSSPVWVVGTERLMSSPCERARQAQVFG
LQTMVCIPSANGVVELGSTELIYQSSDLMNKVRVLFNFNNLEVGSWPIGAAAPDQGESDPSSLWISDPTS
NVEIKDSVNATATGASNPIGNQQNSKSIQFENPSSSSLTENPSIMHNPQQQQQIHTQGFFTRELNFSEFG
FDGNNGRNGNLHSLKPESGEILNFGDSKRSSCSANGNMFSGHSQVVAEENKKRRSPTSRGSAEEGMLSFT
SGVILPSSCVVKSSGGGGDSDHSDLEASVVREADSSRVVEPEKRPRKRGRKPANGREEPLNHVEAERQRR
EKLNQRFYALRAVVPNVSKMDKASLLGDAISYINELRTKLQSAESDKEDLQKEVNSMKKELASKDSQYSG
SSRPPPDQDLKMSNHHGSKLVEMDIDVKIIGWDAMIRIQCSKKNHPAAKLMGALKELDLDVNHASVSVVN
DLMIQQATVKMGSRFYTQDQLRLALSSKFADSR
>bHLH008(VIT_202s0012g01450)		transcription factor bHLH71 [Vitis vinifera]
MALEALSSNDLLNFIIYETISATPYTCHAPLEAGFSLENPLKPQDLGGALDTPSTVMDPRCSMGPETSNR
KQNLAVQGRKKRRRRARVCKNKEEAETQRMTHIAVERNRRRQMNEHLAILRSLMPESYVQRGDQASIVGG
AIEFVKELEHLLQSLEARKHKMVQGVRENVDDSSSSSSSSTGTGTGTGITANKFMPPPFSQFFVYPQYTW
SQMPNKYTSKSKAAVADIEVTLIETHANLRILSHKSPRLLSKMVTGFQTLYLTILHLNVTTVDPLVLYSI
SAKVEEGCQLTSVDDIAGAVHHMLRIIEEEAAVLC
>bHLH009(VIT_202s0025g02610)		transcription factor MYC4 [Vitis vinifera]
MDGDVATWEWYYMVSVTKSFVVGDGVLGRVFSSGAFVWLTDRELQCYDCERVTEARMNGIRTLLCVSTSC
GVLELGSLDMIKEDWGLVLLAKSLFGSKPSTQVSQIQIPDRNLSIFDIGAASGVQRESHEGKQQKDHDKK
DAGTTVGRSSSDSGHSDSDEPFASALTENIRPKKRGRKPATGREMPLNHVEAERQRREKLNHRFYALRAV
VPNVSRMDKASLLADAVSYIHELKTKIDDLETKLREEVRKPKACLAEMYDNQSTTTTSIVDHGRSSSSYG
AIRMEVDVKIIGSEAMIRVQCPDLNYPSAILMDALRDLDLRVLHASVSSVKELMLQDVVVRIPEGLTSEE
SMRTAILKRMQ
>bHLH010(VIT_202s0025g03450)		transcription factor EGL1 [Vitis vinifera]
MVLEDPSLIQHIKTSFLEIPYPMLSRISNSRKIREDKDPASAELDHNFLDTNLNPAVLEVGSPNNSSDGF
ELNQLGEESIMVDCLNGGGASQVQSWQLLEDEFSNCVHNSMNSSDCISQTIMNPEKVVPISKGEKVNDHC
LVDLQECNNTKLTSLDLRDDLHYQCILSSLLSSNQLILGPCFRNSNKESSFVSWKKRGLMGTQKLNTGTQ
QKLLKKVLFEVAQMHGGCLMSSRDNNGDNDEIWRPEADEITLNHVLSERKRREKINERFSVLRSLVPSIN
QVNKVSVLDDTIEYLKELKRRVEELESSKESTEIEARTSRRTPDTAERTSDNYGNDRVGNGKKPLLNKRK
ACDIDEMEPDSNRVLLKDDSAENITVNMNEKDILIELRCPWRECLLLEIMDAVSNLHLDSQSVQSASVDG
ILSLTIKSKFKGSSFASAETIRQALQRVVPKC
>bHLH011(VIT_203s0038g01790)		transcription factor bHLH121 [Vitis vinifera]
MDHQNPEAFCQSTHYPPPDPRVSSTRSHPDSSKRSEGEFKDFVTARKVQKADREKLRRDRLNEQFIELGN
ALDPDRPKNDKATILSDTIQLLKDLTAQVEKLKAENASLNEESRELTQEKNDLREEKASLKSATENLNVQ
YQQRLRAMFPWSAIDPSVVVSPPSYPFPVPVPVPIPTGSIPMHPSMQPYPFFGSQNTGIIPNPCSTFVPY
FTPNTLIEPQSTQHVSPPMQPGSTSNISSKQDSKNESPGESKSEKGEDSTDVATDLQLKTPGSKSDQEVS
SGQQQHKPKRSLSKEKNSTEGSSSSRCSSSPSVQDSSSNSVVGGRKADD
>bHLH012(VIT_203s0038g02540)		transcription factor ABORTED MICROSPORES isoform X4 [Vitis vinifera]
MFQNQVNRTYFDNREHSSPVTSRFFEVGMMLIAGETINMVQSLMERLRPLVGLKSRDWDYCVLWKLSEDQ
RFLDWMDCCCAGGGENSTQNGGEEHLFPVSSVLPCRDAMSQHPRTKSCDLLAQLPSSISLDSGIHGQTLI
SNQPRWLNFCNSSDSSILEETVGTGLLIPVLGGLIELFVAKQVAEDQHVINFVTTQCHMISMEQEAMMNS
SNINSIFSVNVNGGNADENQKDPNNHFQAPISPVTAMEDLNDLPISVDQIRLCSSPMNFLQQFSYTSESS
IKNDVFFEGSHDSFLSEKTMMNALDCGFQEMEAMQKSMHIEMMEPLANKEQLGDDHKDLSAKRTANQADS
VSDCSDQIDDDDDLKFQRRTGKGAQSKNIDAERRRRKKLNDRLYALRSLVPKISKVAAVLDRASILGDAI
EFVKELQKQAKDLQDELEENSEDEGGKMNAGINSNPNNLQSEILNDNGSGVNIGPKTENEETQNRFLMGA
AGNGIAASACRPPSAKQNHETDQITDDKAQQMEPQVEVAQIEGNDFFVKVFCEHKAGGFVRLMEALSSLG
LEVTNANVTSCKGLVSNLFKVEKRDSEMVQADHVRDSLLELTKNPSEKWHGQMAYASENGGGLDFHNHHH
HHHLHSHLLSSHHLHHLQN
>bHLH013(VIT_203s0038g04760)		transcription factor bHLH63 [Vitis vinifera]
MMNMASPEMLHCLSTSGNVAGNGTDMTVFERQRVRMKWQQEQFQQQQQQQQQSYFGGNEFSMFSMGGQVG
QAQQFHGLINGDSAGVGDLLGRAVKADPGLENVWPEFGKLTMPGTGFNVENAGFESAGILNCSGFEMNHT
TSRTSSCPLAAAEAKVRESVLPEKIASAVGRESFKKRKADKVQSPKVVAEEETKDKRIKGCAEDGESKIT
EANNNKNSTTTTTTTATTTTTNNNNRETSADTSKVSEVQKPDYIHVRARRGQATDSHSLAERVRREKISE
RMKYLQDLVPGCNKITGKAGMLDEIINYVQSLQRQVEFLSMKLAAVNPRLDFNIDNFLAKEVFPACAANF
PTIGMSSEMTNPSYLHYDPIQQVATCGVEMGINPAEIALRRTISAPVSIPDTFLDSCFTQIQPSSTWDAD
LQNLYGPEFHQGRLMSFPSQAAFTGPIDASNLKMEM
>bHLH014(VIT_203s0063g00170)		transcription factor bHLH95 [Vitis vinifera]
MAEGGGHEGFLWENQSWGFSNSDNSGGSDKKSGEKQPGSASNSQTAATGMDLVPPDKKRGRGGAIKNGKN
GKGSGEGNEGKSGGGGGGESDHEIHIWTERERRKKMRNMFSSLHALLPQLPPKADKSTIVDEAVNYIKTL
QHTLQKLQKQKLERLQGATTVNYEPSIITSQKLAFDSREAFLADQGSSSNLAITPSNSSNSLSVARVPAV
FQSWTSPNVTLNVCGNEAQISVCSPKKPGLLTTICYVLEKHKLEVISAHVSSDYNRSMYMIQTNANGALD
QFPVGFPMEEVYKQAAGEIMFWASS
>bHLH015(VIT_203s0088g01240)		transcription factor bHLH18 [Vitis vinifera]
MEDPTFIHPWQTNFLEELTVLPMEAAFGEHLYQAFSHHQSFNLKPSMEINSHVGLDRPLKLLKPNSWNPS
NTNDMDMPHPLVPSSPNVFSFVNSNYTNQVPVVKPKEEAVSSKSSATFPSDGLVSQGLFENQNYVFKASQ
GAKRISTTTARHSQTQDHIIAERKRREKLSQRFIALSAIVPGLKKMDKASVLGDAIKYLKQLQERVKTLE
EQTRKKTTESVVFVKKSQVFLDGDNSSSDEDFSGSPLDEPLPEIEARFSDKSVLIRIHCEKRKGVVEKLV
AEVEGLHLTVINSSVMTFGNSALDVTIIAEMEVEFSMTVKDLVKKLHAGLK
>bHLH016(VIT_203s0091g00730)		transcription factor bHLH139 [Vitis vinifera]
MEPVGAISEGEWGSLSGMYTTEEAEFMAQLLGNCSSFPNELDGGSSLGIPSAFWAAGHESVNKSLYCSSD
AANTNLYCFSQGSSSYSGGSSLFPNSSQGSYYLSDSQQVLGGNNSAMSMDFCIGDDKNNSLAVQVFADSL
MEGDEYCLNVEECRRNFPEMPELPSATEDKNNKMPENSKKRMRDSGDVSIKKKFFISSYGGAYIFCSVSS
NNEEDNNGGVVNGQSSSSCSSEDESIASQELNGSSSPKGSAALNSKDKARASRGSATDPQSLYARKRRER
INERLKILQNLVPNGTKVDISTMLEEAVEYVKFLQLQIKLLSSDDLWMYAPLAYNGMDIGLDLKISMPRK
>bHLH017(VIT_204s0023g01930)		transcription factor HBI1 [Vitis vinifera]
MLHCLRSPEDFAAIGRPETMKWLHQPQKFQQPSFHSKSFGFSQSSQIDDLNSVLREIPNRSMKAENSWDN
GLPGLGDFPTAGTDFRGHGMGFELPEIAGSSLEMDHSISRTSSCPLPDLGAATSVDGRELAGRNSVKKRK
AEVALTEECKDQKIKRDEEEEESKIEEKHSEISPNASKVSGSPKPDYIHVRARRGQATDSHSLAERARRE
KISKKMKYLQDLVPGCNKITGKAGMLDEIINYVQSLQRQVEVLPQPQIYQRPCFFCLWFLTFILRASLIG
SIYYVF
>bHLH018(VIT_204s0023g03430)		transcription factor bhlh121-like
MMDQWKADDFTQSVAPELAPSNPLSLPSSNNRLPEARQRTEVEAKDSIAARKVQKADREKLRRDRLNEHF
LELGNTLDPDRPKNDKATILADTIQMLKDLTAEVNRLKVECAALSEESRELVQEKNELREEKVALKSDID
NLNVQYQQRLRVMFPWAPIDPSVVMGPSPYSYPVPVPVPSGPIPMHPSLQPFPFFGNQNPSGIPNPCSTF
IPYQTPANPPTEVPSAQYASASHVSSKPDSKSKSSDRERSSNTEKCDESNDVATDLELKTPGSSSQQDLL
TGEKKGKQSQRKERSATDGSCSSKYSSSQALQDSSSNSVGDLPKSDK
>bHLH019(VIT_205s0020g02700)		transcription factor mute
MSHIAVERNRRRQMNEHLKVLRSLTPCFYIKRGDQASIIGGVIEFIKELHQVLQSLESKKRRKSLSPSPG
PSPRPLQLTSQPDTPFGLENFKELGACCNSSVADVEAKISGSNVILRIISRRIPGQIVKIINVLEKFSFE
VLHLNISSMEETVLYSSVIKIGLECQLSVEELALEVQQSFRSDAVYANEI
>bHLH020(VIT_205s0020g04620)		transcription factor une12
MATNPPEGYADDFLEQILAIPSYPGHDPNMVGTGSTMVLQLSSGDGSGHVAGGGFQGPVFPLGLSLESGI
PATQVAPGSGERFRDDVDARGSSGRSERESVHLDGLFPAYGHVQSLSVRPAVPQVHQAFHGQPTPVPITA
APHPPAIRPRVRARRGQATDPHSIAERLRRERIAERMKALQELVPSSNKTDRAAMLDEIVDYVKFLRLQV
KVLSMSRLGGAGAVAQLVADIPLPAVEGETGEGGSNQQAWDKWSNDGTEREVAKLMEEDVGAAMQFLQSK
ALCIMPISLAAAIYPAHQTDTPTLIKPEPNAPS
>bHLH021(VIT_205s0020g04780)		bhlh92
MMDYFFDYGHQHEMFWFEYPPMNSNPPTQEFHSENSAFAPYRSQPIPGDGGVGGSNRRNMNSRMMELLRG
NWSAIRNSGESDRGRSYRHMMRERARRENQKQSYLALHSLLPHGTKSDKNSIIEMAKHEIQKLQSSKEEL
KRRNQELNAKLREEAMVLNIGFRVGNPSSGIDSMEEVLKCLKNMDLKTTAIHSQFSPQQFSAAVKIQTQI
EKAFKMDRERNSKMQRDVIIIYFFLLRPLSLGGSNRFFIF
>bHLH022(VIT_205s0029g00050)		transcription factor fama
MLFHAIPQLFQAALPASFTGLDYTLNQQQQQEQLMKPRIGESSDDNNHGVVDYMLSNPQHQQLTSSGFCS
SSFDKLSFADVMQFADFGPKLALNQTKVSEEETGIDPVYFLKFPVLNDKLQDHDSLMVPQPVVGGEERYD
DARIVEEIGEGEDEEENTSVQLQFLGENLQKNTVMDAKNKRKRPRTIKTSEEVESQRMTHIAVERNRRKQ
MNEHLRVLRSLMPSSYVQRGDQASIIGGAIEFVRELEQLLQCLESQKRRRLFGDAPRQMGDSSSLAIQQP
QQPPFFPPLPLPNDQINFGTGLREETAENKSCLADVEVRLLGFDAMIKILSRRRPGQLIKTIAALEDLQL
NILHTNITTIEQTVLYSFNVKIASESRFTAEDIASSVQQILSFIHANSSI
>bHLH023(VIT_205s0029g00390)		transcription factor bhlh62-like
MEKERLFMNEGNCITPPNWNLGMEIQSNELNCSSQAVQNCFLNPNWDNSMDQSDPFESALSSIVSSPVGS
SAGGMPGDSIAIRELIGRLGSICNSGEISPQSYIGGGGHGNTNNSNNTSCYNTPLNSPPKLNLSIMDHQQ
HQIRTNFPTNHLPTHPSLAPFPADPGFAERAARFSCFGTGNFSGLSAQFGLNDTELPYRSSTGKLSRVSS
NQSFKAAGSQLGAQEFKDRSPPQDGVSASDKKLGKISRSSTPDNTELGDSREESSVSEQIPGGETSLKGQ
NDANGRKRKSIPRGKAKEVPSSPSAKDAKVASDKDESNAKRSKPDEGSGSEKDAAKAKAEANGSTKSAGD
GNQKQSKDNPKPPEAPKDYIHVRARRGQATDSHSLAERVRREKISERMKFLQDLVPGCNKVTGKAVMLDE
IINYVQSLQRQVEFLSMKLATVNPRMDFNMEALLSKEIFQSRGSLPQAMYPLDSSALAFPYGYQPQQGPS
LQNGIPNGTETPFSVNPLNSAIRRTSSMLPSIDGFGEAASQVSTFWEDELHSVVQMGIGQNQPQGFPGSM
GAAQMKIEL
>bHLH024(VIT_205s0049g00460)		transcription factor bhlh104-like
MDSFDDDTWDFLNHKLIDDVTSNDLSWINDGAGVDIDLSRICAASQENEGRQKRGRNDSSTRPGTKACRE
KLRRERLNDRFLDLSSILEPGKSAKTDKLAILGDAIRVLNQLRNEAKDLEDANEKLQEEIRSLKAEKNEL
REEKLLLKADKERIEQQMKAISAPAAGFWPTYPAATHHTGANKSAVFPSYGLFPMWQYIPSSALDTSHDH
ELRPPAA
>bHLH025(VIT_205s0124g00240)		transcription factor bhlh128
MWTHTLSWTFPQSASPFLTHYSLSLFLPFLLSFSSFSSSFFFFFHIFLSHSKCLIFIMYPSSASSSSHRS
LHSSGLIRYGSAPGSLLTSAVDSLVSTDREFSPLGSHHIMPHQYFSGDSSSESTCKVAAPPDHKEAGAGG
PAAMLQRSYGFSEMPVAGFSTASSLKGGGEGGGGGGSAPSLIRHSSSPAGFLNQLTADNLTRGTGNYSSQ
GGCNGGHGISRLKSQLSFKRQDSLSQISEVSENMVDGISSDNGHRNATHSYATASFPMDAWDNTNTIVFS
TTPNKRAKNINGDILNSLSSLEPQFSLPQTSLEMAAVEKLLQVPEDSVPCKVRAKRGCATHPRSIAERER
RTRISGKLKKLQDLVPNMDKQTSYADMLDLAVQHIKGLQNEVQKLNKELENCTCGCKQAL
>bHLH026(VIT_206s0004g01740)		transcription factor bhlh130-like
MESNLQHHQHQQQQMNSSLMRYRSAPSSYFSNFIDGEDCEEFLQHRPSSPETERIFSSRPSSPETERIFS
RFMASGGTEDSSSHTVMNMRQNSQAMAPESVVVVSQQNQFMASMKHGAEVLQQQQNGYASGSQMMYQTSS
PMPHHNSAAPGTVENSYSAVSSMGMDQSQQIKIGGGNNSNLIRHSSSPAGLFSHLNVENGYAIMRGMGNF
GSGSGTNGEPSFSSASRLKGQINFSSGPPSSSGLVTPISEMGNKSMGTGSPDNGSFGEGHSNSGGFITGF
PIGSWDDSAIMSESFSSLKSVRDDEAKTFSGLNASEAQKGEPANRPPVLAHHLSLPTKTSADLTTIEKYL
QFQDSVPCKIRAKRGCATHPRSIAERVRRTRISERMRKLQELVPNMDKQTNTSDMLDLAVDYIKDLQKQV
KTLSDNRAKCTCSNKQKP
>bHLH027(VIT_206s0061g00720)		transcription factor fer-like iron deficiency-induced transcription factor-like
MDRRDASAGTLPNVTDFGFHDFINEPNFEQLIELIRGESADSLVKFCPNYDCEHMNGCLDDNQFGSSVGE
LFEFDPATATVSNPDSVIDSLPSIDGEMKGGEEIDGEDSSGNTTTTPTKGTKVDRSRTLISERRRRVRMK
EKLYALRSLVPNITKMDKASIVGDAVLYVQQLQMQAKKLKAEIGGLESSLVLGAERYNGLVEIPKKIQVA
RSHHPMCGKIFQMDVFQVEERGFYVRLACNRGERVAVSLYKALESLTGFSIQSSNLATFSETFVLTFTLN
VRECDESMNLPNLKLWLTGALLNQGFEFKTLPSS
>bHLH028(VIT_207s0005g02510)		phytochrome-interacting factor
MSDRDFVELVWENGQILTRVLSSTGSHENHRWSSFSLHDSKAQVEVGWDTSMVKRGRLLDKEFPGHTKMD
PHPNYTRQDSLKKHCHTELLAKFSGSILNDEVAYTISGHDEQLVPSADNQNFKQGNACNLFSGEPQLTRP
KGGQICESSLQQWQASSPYIRSREGSSKIPVSTSGLSNSMMRQPEQEQDADPDNRMGSMNFSYFLKLAAL
DKAKAQNIDAARATTSPGLSRLKESKSDYANGTNPFRLRPIGPPTGSVTPKLLPQPVASSLKEPLSNGHC
KAVGHEVAFGNTASANQIPKPNSSFAASIVKGKPYAEKSVEPLLASSSTCSREASNYPSYSLKSKCQESE
ESEHPSQSFEEEPRRAEGAMSTRGGSAGSKRNRSAEGHSLSEKRRRDRINKKMRSLQELIPNCKKVDKIS
ILDEAIDYLKTLQLQVQVMSMGAGMCMAPVMIPAVLQQIQAAHLPHFSPMGMGMGMGMGMGLGLGLGLGL
GCSPEQFPSPPILGAAALSGIAGTAPQMLGHPGQVLPMSLSSAPFIPLHAGSLTQSVLVPSVPKDIHPVE
HPGSSPSSN
>bHLH029(VIT_207s0031g00450)		transcription factor spatula
MADQYTKPCSSSPVPPSSASEPDEISLFLHQILFRSSSSSSTTSLHNAKLMPSEFLSENPLRQCRSPLIS
SSDRLVRDGMNSSTGVYFPVSAGTASSSAGGFDNDLDEYDCESEEGLEALVEEVATKAAPLRSSSKRSRA
AEVHNLSEKRRRSRINEKMKALQNLIPNSNKTDKASMLDEAIEYLKQLQLQVQMLSMRNGLSLHPMCLPG
VLPPVQLSQMRIGIGEENGSLHMDMTGTLPVNQETMEYRLANQGTSSSHPSVPNLTDIMNSETSFGLESS
IQAHLGPFQLQTSSADICREDVLPHQQLNISCAGTNSLVSLPYDAQASGVKDSNTLESCIQRRDLSEGML
LKNIEHNQVPFPQLNGMHTGRSVPNDDMKTDRLDF
>bHLH030(VIT_207s0104g00090)		transcription factor tt8
MAAPPNSRLQSMLQSAVQSVRWTYSLFWQICPQQGILVWGDGYYNGAIKTRKTVQPMEVSAEEASLQRSQ
QLRELYESLSAGETNQPARRPCAALSPEDLTESEWFYLMCVSFSFPPGVGLPGKAYAKRHHIWLAGANEV
DSKVFSRAILAKSARVQTVVCIPLMDGVVEFGTTEKVQEDLGFVQHVKSFFTDHQLHNHPPKPALSEHST
SNPATSSDHSRFHSPPIQAAYAAADPPASNNQEEEEEEEEEEEEEEEEEEEAESDSEAETGRNNRRVRTQ
NTGTEGVAGSHTAAEPSELIQLEMSEGIRLGSPDDGSNNLDSDFHMLAVSQPGSSVDHQRRADSYRAESA
RRWPMLQDPLCSSGLQQPPPQPPTGPPPLDELSHEDTHYSQTVSTILQHQPNRWSESSSSGCIAPYSSQS
AFAKWTTRCDHHHHPMAVEGTSQWLLKYILFSVPFLHTKYRDENSPKSRDGDSAGRFRKGTPQDELSANH
VLAERRRREKLNERFIILRSLVPFVTKMDKASILGDTIEYVKQLRKKIQDLEARTRQMEVEQRSRGSDSV
RSKEHRIGSGGVDRNRAVVAGSDKRKLRIVEGSTGAKPKVVDSPPAAVEGGTTTVEVSIIESDALLEMQC
PYREGLLLDVMQMLRDLRLETTTVQSSLTNGVFVAELRAKVKENASGKKASIMEVKRAINQIIPQC
>bHLH031(VIT_207s0104g00250)		transcription factor bhlh66
MGDLFGHQFMQFMLVNSYIGAAFAMGNMEEQSGHENPLQLMSFSFGGSINDASYVPKDDPSHHFTRGSGK
NENPPNALYLSQWIHGQPTSHNYVKFLEESSTFPHKAPAKDIVDAIPLPVGSLHAVNGVSEIPSEVLYNS
LANACGFKLADPSLIMDAWKENLSVPVLNNHHEASTSAAGFLCSSQNEVTYLNPQNGGQVNKFTSTQYQI
CTQDCTSRTQELNEDNFNVSKHNSRVAIAPPCFQSKPRSSASRQRASATDRRRRLRISERLKALQVLLPH
SEGGKASVLDDIIDYIKHLQLQIKDLSQSRLGGQSTSDPFIFLEGYGHYILHDQMLKEPLEEMMGKLLEV
NPSEATQLLEGRGLYVMPMTLVEGLLQTM
>bHLH032(VIT_207s0141g00220)		transcription factor une12
MASNPSEAPADDFLEQILGIPTYPAADPNLAANDVNLAAPMVLQLGSGEGSGHIAGGYQGTMFPLGLRLE
QGKSSFLKPEDASGSGKRFREEVIDGRASTVKNAFHGQPMQATVAAAPHPPAIRPRVRARRGQATDPHSI
AERLRRERIAERIRALQELVPSVNKTDRAAMLDEIVDYVKFLRLQVKVLSMSRLGGAGAVAPLVTDIPLA
SVEEEASEGGRNEPAWEKWSNDGTERQVAKLMEENVGAAMQFLQSKALCIMPISLASAIYHSQQPDTTPL
IKPQTNPPS
>bHLH033(VIT_207s0141g01060)		transcription factor bHLH3 [Vitis vinifera]
MGEKFWLNEEEKAMVESVLGAEGWEFLISCASDKTHLSESGVASSDGGVQKGLRQLVEGSNWSYAIFWRV
SRVKDVLIWGDGYCREAKGEVGDGGLEEVGKKKEVLKKLHEYFGVGEEDKYWAKLDLLSNIEMFYLTSMF
YSFSGDLQYGPALVLKSGRWVWVVDAVGCSDQYRARSVLARLAGFQTVVFVPVKDGVIEVASLMLVKEDE
NVVKMIKGVFGGMNFGQAKVYPKIFGHELSLGSGAKSRSMSINFAPKLEGDSGFGAESYDVQGLGSNQVY
GNSSNGCMNEDNEGKIFPQLNQIFNAQVLVSGFEQPKDDLLPRVDERKPRKRGRKPANGREEPLNHVEAE
RQRREKLNQRFYALRAVVPNISKMDKASLLGDAISYITDLQMKIRILEAEKEIVNNKQNQSPVPQIDFQD
RQEDTVVRVSCPLDAHPVSRVIKTLKEHQVVAPEAEVSTMENDKVLHTFSIRTQTGAAECLKEKLVAALS
K
>bHLH034(VIT_207s0151g00450)		transcription factor bhlh74-like
MDTDGSGDSGFEHKDGSLLDCPSLGIFTSLSSLNGVTSIFTGDYDPPVPLAHNADIIGLPPLKTHDQIDD
LYAGNALENQGMSSTIHLTQYSSDPRFVELVPNFPHFSTAGFSEMVTPRCLPKCHNIGCPPDHPLEKNGT
RKTSNLQNKTNNCAQMEGCQIADDGTMELSPIEKKRKRLADDRSQFAHLKNMEAAQPKDECLGRQDERKQ
KAEQKIVANNCGKLIGAEVKMSSQTGEAPKEDYIHVRAKRGQATNSHSLAERVRRERISERMKFLQDLVP
GCNKITGKAVMLDEIINYVQSLQRQVEFLSMKLATVYPEMNVQIERILSSDIHHSKGGTAPILGFGPGMN
SAYPIPQVTLQAISPAIESSTLQSSPMSPMPNVWDNELQGIKQMGFTSTADLENLETSGCTKVQL
>bHLH035(VIT_207s0191g00240)		transcription factor bhlh96-like
MALEAVVFQQDPFSFGCRDVYAMGGGWSYGFGFEEDKVYTQTQTQTLDANVDHQQALHGNWESSCSSMVQ
HLKEWDANSSSTEACTGDGLLAGVTPQPQEPAATSGRRKRRRTRSVKNKEQVENQRMTHIAVERNRRRQM
NEHLAVLRSLMPASYVQRGDQASIIGGAINFVKELEQLLQPLEAQKLMKQRSQTDSSTVFSNFFTFPQYS
TYSTHYNSSAATKESMAEKRSAIADVEVTMVETHANIRVLSRTRPKQLFKMVAWLHSVRLTILHLNVTTV
DHMVLYSFSAKVEDDCVLSSVNEIATAVYETVGRIQGEAPLT
>bHLH036(VIT_207s0205g00160)		transcription factor bhlh25-like
MDISSDRWFSDLGMDDYNFIDPCHVNSLDEFTTQHITTALREDLRAPSLSSDHESYSSYPTLNPETTSTT
FSASSIEPHYTSFGRPAKQLKTNSWSSDTKQHVIPKPPPSSSSSLLSFMNNGSPPAVNTHQYYGDCTMKP
KDEVISHGNVNFPSQISKGSYENQNYVPKANQGTKRVTPMRRTSSHAQDHIMAERKRREKLSQRFIALSA
LVPGLKKMDKASVLGDAIKYLKQLQERVKSLEEQMKETTVESVVFIKKSQLSADDETSSCDENFDGCRED
AVRDIEARVSDKNVLIRIHCKKQKGFVAKVLGEIEEHHLSVVNSSVLPFGKHAMDITVVAQMGDELQVTV
KDLVNNLRLAFLKFM
>bHLH037(VIT_207s0205g00180)		transcription factor bhlh25-like
MMFKRWMNLTTGMEDPTFIHQYHMLPFDNSFDGFNFDSFSSESNSSYPSFSPETTPNFCGSTFQTGVGRQ
TKQFKTNSWESCTTKPITPRAPSSSTVQLISFGNSNLPPPTDTQKFHGYPDNKVKPKDEDGSDRNMKFAS
LISEGSYENQNYSPKSGDRTKRVSSTCRTNNHDHVIAERKRRGKLTQRFIALSALVPGLRKMDKISVLGD
AAKYLKQLQERVQKLEEQTATKTMESVVFVKKSQLCDDELSSSDQNSDSCSNQTLLEIEARVSNKDVLIR
IHCERQKGFTAKILDEIEKLHLTVVHCSSLPFGDYIMVTTVVARMEDKFCMTVKDLVRNLRLAFSTLHVN
>bHLH038(VIT_207s0205g00190)		transcription factor bhlh25-like
MEDPTFIHQYSPMQSLGDSLDEFDFKSFSSENFSSYPSTSPKSSNPHLFDSIIENFQTGGVERPRKQLKT
ASGKFCPTGSKTLEASSSSSSYLISFGNSDLNPIPDDTLIWNGKPKDRAAANGYMNLESLISQDSYQKQD
HSPTYGQGTKSLSSTRNPSQNQEHVIAERKRREKLNLQFIALSAIIPGLKKTDKASVLGDAVKYVKQLQE
RVKMLEEQTTKKMVESVVTVKKYQLSDDETSLSYHDSDSSSNQPLLEIEARVSNKDVLIRIHCQKEKGFA
VKILGEVEKLHLTVINSSFTAFGDYIMDITIVAQMDNGFCTTAKDLVKNLRLAFLQFM
>bHLH039(VIT_208s0007g05300)		transcription factor org2
MLAFSPPLFSTFGWPWEDPISHEQNYIYQETEASESFLHLPSSEPQAELNYSTPSAAVSGNPTMVKKLNH
NASERDRRKKINSLYSSLRSLLPAADQAKLSIPSTVSRVLKYIPELQKQVERLIQKKEELLSKISRQGDI
IHQEKQRKATLASSLSAVSANRLSDREIVVQISTFKVHESPLSEVLLNLEEDGLLVINASSFESFGGRVF
YNLHLQVEGTHRMECEVLSEKLLSLCEKRRDAFP
>bHLH040(VIT_208s0007g07810)		transcription factor bHLH130 [Vitis vinifera]
MYNVSQASPHDMSLMYSSNFKHSGEEETEKTRAVFMDSNTNYHHQQNQNQPPNSGLLRFRSAPSSLLANF
TDSGDGVHKGANLCDDFESERFMPCGGFQDSAMSCQSQLPPQYPRQSSSTSSSAMDGSYGVVNSNNMEAK
QGSSLVRQSSSPAGLFSHLSGQNGYAIMRGVGNFRPGNVGNGEISPSTSRLKPQVSFSSGLPSSLGLLPQ
ISEIGSECIQASSPNDRKLANSNGDARFYSPGFPYGSWNDSAHFENFSGMKRDQDNDGKLYSGSNTSGIR
NEEFGHRSQILSHHLSLPKTSAEMAAMEKFLQFQDSVPCKIRAKRGCATHPRSIAERVRRTRISERMRKL
QELVPNMDKQTNTADMLDLAVEYIKDLQKQYNTLTDNRAHCKCLGKQKPVPNQTV
>bHLH041(VIT_208s0007g07870)		transcription factor bhlh60
MERIAGTGGRSGSTGGEKEEIGAESFLFGEEIQRLMTGPPENGSSFTALLGLPANQAMELLHSQESDTAP
AELSGEAWRDNHMNPHKLYYCSPTFPANTTLIDRAARFSVFAAGENSPETSSVPSNSSHKVKNEPTDTDS
NPNSLPPLISNPTVENKNQRSTKRKEREKKAKGSTKKCKNASNETSEEAEKLPYVHVRARRGQATDSHSL
AERARREKINARMKLLQELVPGCNKISGTALVLDEIISHVQSLQRQVEFLSMRLAAVNPRIDFNLDSLLA
PESGSLVDSNFPSMVMPLMWPDVQANENRQPYQQLWNDDTLHQPVWGREEDDPHNFIAPEHSLLSYDSSA
NSGSLQSNQLKMEL
>bHLH042(VIT_208s0040g01240)		transcription factor bhlh106
MQPENTPEGSEFCRFLAGNVLSDVGWYGFPGNCDFPAIQSFCSSSFYPSEVSGIADVPQSRALTASINHK
EAEKRRRERINSHLDKLRSLLPCSSKTDKASLLAKVIQRVKELKEQTSEITQLETLPSETDEINVILSGD
YSDDGKSIFKASLCCEDRTELLPELIEILKSLRLKTLKAEMASLGGRIRNILVVSGDGDHSDESVHSLRD
ALKTLVDHSSSSGRSKRRRFGVDCRKVSD
>bHLH043(VIT_208s0058g00110)		lax
MDYPSSSNPSSSLSSSVANIGKDKKKGGKRSKGVKLSTDPQSVAARERRHRISDRFKILQSLVPGGTKMD
TVSMLEEAIHYVKYLKTQIWLHQTMINFVDDDPSLLYQSDSLPSHQQEAFYSPDETLAMMQPYITTTAPV
RDSYCFQGEETMFSDASVNYY
>bHLH044(VIT_211s0016g00380)		bhlh transcription factor ptf1 ,uncharacterized protein LOC100257707 isoform X1 [Vitis vinifera],bhlh68-like
MDEYLDHLFSSTSWSDVNVKEGSSWICGEPSQTNGMLSDSIGIYEGDKKNSPVGMTNSNLMIEGLVTQDT
SSIVLGGESDHGLGKGLLLEEAPRQQDLQNTEGNSSLNGAVNGSSEVGYVGLQLNTPTSTPCSLDLGSPK
QLSLIGGMSRSSRPFTELDHVGCNGNEPSDFQRSVGNFQALPPIPQLWSQPSYGGGSSLSPVMGEYKMQG
FGLQGEYVDNEMDIMRNRYVGDEILQLDNISSAIPIKGKEEQHTHPFSPSAVGPHMTMTASGLQSLPQTT
VGTASGGCNGTGKPRVRARRGQATDPHSIAERLRREKIAERMKNLQELVPNSNKTDKASMLDEIIEYVKF
LQLQVKVLSMSRLGAAEAVVPLITDGQAEVLYPSLSGSKGLSLSPSAGQAEDICQSPDQIAFEQEVVKLM
ESNVTMAMQYLQSKGLCLMPIALATAISSGKAASSGTGSDEGKNGLIGGFIPNNNSSSNTSSSNTSSNSL
PGIGTHHTSSDGNVLIGKLSREGITTSSCNGAINKQEELKSTSCTARELKAKT
>bHLH045(VIT_211s0016g02070)		transcription factor bhlh041-like
MSSKVQFMDSTFLLDEATRTSFLRYVMESFGCSYICLWSYQPHPSSCLRFLDGCYHEENSNQPCSSSGSL
ARRLFNEYCNSVFILENDISRVPGEAFKNCVSYMELNESQIGRMATAPAQMKFYQEARIKTAVFMGCRSG
EIELGMSNPTMKNLEMETKNWFLEDFSQQFSPQFPQPADQNRQSSSSSRSMSMDSPEYPQALLFNIPNTS
YIPEPLKEVSMEPALGPPSTTISTPHEQAMQALNQIRSLNFPSLESEHAAMTRAILAVISSSPPSSSSSS
HHPPQHNYVSAFRNYKKPSTAQLTASSGRQSMLKRSMAYFKNLHLRRRQELIQGSHPSVSQLHHMISERK
RREKLNESFHALRTLLPPGSKKDKASVLSGTREYLSSLKAQILELTQRNQALEAQINLKNEGNNEGGGDS
SNERLSVQITNASEPTPEERNIDLQVTVRADCSILDLVIRILDFLKRVKNVSLMSMNAETRMAETSPINH
VILRLKIEASEWDQSAFEEAIRRVVADLAV
>bHLH046(VIT_211s0037g00040)		transcription factor bhlh66
MQPCSREMQAINSLLNPSQISLQDLQNGHHHHHHHQHQQQQQHQHHPQIPNPSQIQLPNTHFDSSSHDDF
LEQMLSTLPSWSDLPANPKSPWELNASNPISMPSNKSRDLSDDTTPSNPDNVQFAFDESAMLASKLRQHQ
ISGNSSAAKSALMLQQQLLLSRGVAMGRSPSNGSGAGESGLLQLPLSLSNGDSCLVDRSQNDVVDGSSSF
KSPNQGGDGSVQALYNGFAGALHGSGQASNQAQNFHHPQGGSMQAQNYGAPATVMNQTPATGSAGGAPAQ
PRQRVRARRGQATDPHSIAERLRRERIAERMKALQELVPNANKTDKASMLDEIIDYVKFLQLQVKVLSMS
RLGGAAAVAPLVADMSSEGGGDCIQASGTSGPTGGRATNGTQTTTSNDSLTVTEHQVAKLMEEDMGSAMQ
YLQGKGLCLMPISLATAISTTTCHSRNPMVAAAAVAASNINNGSHTHPLLPNSNADGPSSPSMSVLTVQS
ATMGNGLADAPVKDAASVSKP
>bHLH047(VIT_211s0052g00100)		transcription factor bhlh35
MDNTEEFKNYWETNMFLQSEEFDSWGGLDEAFSGYYDSSSPDGAASSAASKNIVSERNRRKKLNERLFAL
RAVVPNISKMDKASIIKDAIDYIQDLHEQERRIQAEISELESGKSKKSPPGYEFDQEIPVLVSKSKKKRT
QHCYDSGGSRVSPIEVLELRVVYMGEKTVVVSLTCSKRTDTMVKLCEVFESLKLKIITANITAFSGRLLK
TVFVEADEEEKDVLKIKIETAIAALNDPQSPMSI
>bHLH048(VIT_212s0028g01110)		phytochrome interacting factor 4
MNHPLLPDWNIEGDVPVTNQKKPMGQEHELVELLWRNGQVVLHSQTQRKSGLAPNESKQVQKHDQTMLRN
GGSCGNWSNLIQDEESISWIQYPLDDSLDKEFCSNLFMELPPNDPVQPEKPVRHSEQEKSVPSSQQPIFK
HLGSPEFPGNPMPPPKFQVPGSVQQNCSSGGFGKIVNFPNFSFPGRSNLGSSKAQLGGKGSGNMAQGGDA
KEGSVMTVGLSHCGSNQVVNEADLSRFSSSGVGTGCLSSGHVKENVMRIVSQGDRRQTETLEPTVTSSSG
GGSGSSFGRTYKQSTDTNSHKRKGREAEESECQSEAAEHESAARNKASQRSGSTRRSRAAEVHNLSERRR
RDRINEKMKALQELIPHSNKSDKASMLDEAIEYLKSLQLQLQLMWMGGGVAPMMFPGVQHYMARMGMGMC
PPPLPSIHNPMHLPRVQLVDQSTSAVPPSNQPPICQTPVLNPVNYQNQMPNPNFPEQFAHYMGFHPMQTP
SQPMNVFSFGSQSHPMASPATTGGTPTAAAAVDGAPGSKLG
>bHLH049(VIT_212s0028g02350)		transcription factor bhlh30-like
MEGFSTDFPGFSDGFSENSGYGAIIRGGSSSSSLLVLDSERGELVRAPARLGPNEVKAEKAMVALKNHSE
AERRRRGRINAHLATLRGIIPGTKKMDKASLLGEVVSHLKELKRSAAEISKGFLVPMDIDEVRVEQQEGG
LDEAPYSIKASLCCDYKPGVLSDLRRALDTVHLKTVRAEIATLGGRMKNVFVMTGCKDGNLEDTETRKLH
ANSVHQALRSVLDKFPASQDFSSRSTSSNKRQRISIFNSSSSSPFGDFW
>bHLH050(VIT_212s0028g03550)		transcription factor bHLH36 [Vitis vinifera]
MESTSHSSSVSKAERKIVEKNRRNLMKNLYSKLNSLLPDQSSKEAQSIPDQVDEAVSYIKSLQGNLEKLK
EKKESLMSSRKRPHTCSTTSVGETSTPSLRSPVMEIREMGSNLQVTLVTGLEDQSIFYDIIGILHEESAE
VLSASFSVVGNSAFHVLIAQVGDSTFSFGTKWICDRLNKFVHGSTSEEELQPELWDFEFHPETWAF
>bHLH051(VIT_212s0034g02150)		transcription factor org2
MYDSSWSLKGTTFLGISTLQELEEQQVILISIHMSSPPFNNPHYEDNSCPSLHYADLWSLLQEIDISVPV
DDHNSLDRMDPIMFEQENSAMVQYSSQEKGLVGDNPINPVAFDQENSTMVQSSKEKGQVGGKTNLKTGER
NRRIKHSQAKKTLLKHIADQQGSSVLRKENHNAKERVRRMQLNASYLALRSLLPDARRSKRWSSPRIIDR
VLEYIPELENEIENLTLKKENMLSSLANEQTHQNQPSDLQVPTVSVTEVRKGEVIVQICMQREPGNVLSN
LMQNVEGEGMRIMSASSLHVCDERVCYHLHIQVCILHNFM
>bHLH052(VIT_212s0059g02650)		transcription factor ilr3
MALDSSENSNWLFDYGLMEDITVPGGEFPEPTPGTGFSWPSQALKSSSSVSLEADCSFGDSDGLKELGPR
KRLKHESCGATGTKACREKLRRDRLNERFLELGSILEPGRPPKTDKAAILSDAVRMVTQLRSEAQKLKES
NGDLQEKIKELKAEKNELRDEKQRLKAEKEKLEQQVKAISAQPGFLPHPSAMPAAFAAQGRAPGNKLMPF
IGYPSVAMWQFMPPAAVDTSQDHVLRPPVA
>bHLH053(VIT_213s0047g00450)		transcription factor ORG2 isoform X1 [Vitis vinifera]
MLAFSPPSFPTLGWPLEDPISHAQNYIYGETETSESFLHLSSSQPQVELNCSTPSAAVRGNPTMVKKLNH
NASERDRRKKINSLYSSMRSLLPSADQVKKLSIPSTVSRVLKYIPELQRQVERLIQKKEEFLSKISREGD
PIHLENQRNGTLGSSLSAVSARRLSDREIVVQISTFNVHENPLSEVLSNLEEDGLLVINASSFESFGGRV
FYNLHLQVEGTQGMECELLSEKLLSLCERREAFP
>bHLH054(VIT_213s0064g01290)		transcription factor bhlh130-like
MYGLGGSQASFSKFSEEVLRKSGELMAPDVYNHQHHPHQNSGLMRYQSAPSSLLGSFVDGSSVHLQSSSH
ETETMFARLMSGSSDSQGLQGVGAMKHEEEVMVEGVPQQNGYSNGSQMIYNSQPMQTISVHNSASPRTNM
ESSFMTSMAAENSMKIRNENCSSLVRQSSSPPGLFPNLTSENGFTPTREMGNLRAGNSTNVEANPSVSRL
NNQISFSSGLSSCNGLLPKISEIRNENIGLHSPKDGNNSNSRCYISNFTTDSWSDSPFSGLTRMAADNDL
KMFSGLNSLEAQNVDSRYRSLGLTHHLSLPKNFPQITTIEKFLHFQDSVPCKIRAKRGCATHPRSIAERV
RRTRISERMRKLQELFPNMDKQTNTADMLDLAVEYIKDLQKQVKTLNDTKVKCTCSSI
>bHLH055(VIT_213s0067g01350)		transcription factor bhlh51
MENCLYSGWAQEADCTQCDAAPVLPWLPPPHVSASFQFHGFPSWSLPVEKMATEDRSDERTATASKSHSQ
AEKRRRDRINAQLATLRKLIPKSEKMDKAALLGSVIDHVKDLKRQAMEVSDVFTVPTEVDEVTVDCEFDQ
GLVPNNTIKTPENIFIKASVCCEDRPELFSELIRALQGLKLTTIRADMASLSGRTKSILVLCSKDDSNSV
CISTLKQSLKVVLSRIVSSSTASNYRITSKRQRFFLPSNFPQ
>bHLH056(VIT_213s0073g00400)		transcription factor org2
MLAFSPPLFPTLGWPLEDPISHAQNYIYGETETSESFLHLPSSQPQVELNCSTPYAAVSGNPTMVKKLNH
NVSVRDRRKKINSLYSSLRSLLPSADQVVLRACLTVILESGTKFCRPLRHSFHNFVVFLQKKLSIPSTVS
CVLKYIPELQRQVERLIQKKEEFLSKISREGDLIHLENQRNGTLGSSLSAVSARRLSDREIVVQISTFKV
HESPLSEVLLNLEEDGLLVINASSFESFGGRVFYNLHLQRPRSSLMWTSSVL
>bHLH057(VIT_214s0006g01470)		transcription factor bhlh086-like
MALAKDRTPHDLSMGSVQHCSLIYGNVIGGSAVEGVSDLSSPGVYGLDDYHKAVIEEGDESEKSSAGFVK
PYVMSHASSISGASSANCNAIRPMNYQPQEAHSVITFKTRYENFMHNSGSLLSFEQNERGSQVTYTKVCH
EDDYSNWEDNLNYDYQNQLNPKLNSNPRLLEDFNCFPASSYGSMSGNTPKENQHGEESFGWIYTEATAVT
DSIQESATKESCFHKRPHMGETMQALKRQCTAATRKSKPKSIPPKDPQSLAAKNRRERISERLKILQDLV
PNGSKVDLVTMLEKAISYVKFLQLQVKVLATDEFWPVQGGKAPDISQVKEAIDAILSSQRDTNSSSK
>bHLH058(VIT_214s0030g02230)		transcription factor une12-like
MANNNNNSNNPHEGLADDFFEQILAVPSYSDPAFGAHDGNLALASGGGGGGGGGGGGGGGGAASGYMSMG
MGMPLGLNLEHGFLKARDQSGATNNAAAAASSSCGITERESVHLTNLFPAFGQLQPQSLRPSPPAPAPPP
PHLPQPFHGQPTSSAVAAQPHPPAIRPRVRARRGQATDPHSIAERLRRERIAERMKALQELVPSANKTDR
AAMLDEIVDYVKFLRLQVKVLSMSRLGGAGAVAQLVADVPLLSIEGDGTEGGSNQQAWEKWSTDGTEQQV
AKLMEEDVGAAMQFLQSKALCIMPISLASAIFRTHQPEPSTLVKPESDAPS
>bHLH059(VIT_214s0060g00260)		phytochrome-interacting factor
MMQGQSSRARKSPLSNSFPSHTPKPRDKDTGHGTNSKMGKFGSMDFILNDFPLSVPSAEMGLSQDDDMVP
WLNYPIDESLQHDYCSDFLQELSGVTVNELSTHCNFASGEKRNSNNQTIKDSNTISAHNGVSLEQGNASK
ASAAGVEPSRPRSSQLYPPSSQQCQTLFPSMRSKVSDPISNNTSNAMHHTVSGNSIRLPASTSGFSSTKT
QKQDPGQTRNNSGLMNFSHFSRPAALVKANLQNIGAIAGPSSSSKDRIGSKDKQPAASSRNPAESRHVDS
SCGLQKDVDSHSEPVMVPASVDLKPVVAKTMEEPLPAEQSPVICQEGACKNEKSSNQVLGARTAKGIPDG
EKTIEPAVACSSVCSGNSVERASNDPKHNLKRKCRDTEESECPSEDVEEESVGVRKSAPAKGGTGSKRSR
AAEVHNLSERRRRDRINEKMRALQELIPNCNKVDKASMLDEAIEYLKTLQLQVQIMSMGTGLCMPPMMLP
TGMQHIHAAHMGHFPPMGVGMGMGMGMGYGMGMLDMNGGSPSCPFIQAPPMQGTHFPGRPISVPPNLHGM
VGSNLQVFGLPGQGIPLSMPHAPLIPMSGSPLMKSSMALNDSGAAGSMEVPDSAPASSSKDLIQNVNSQV
MQNNDANSSMASSQCQEQSALVQKNDQAPDVSHGEGV
>bHLH060(VIT_214s0068g01200)		inducer of cbf expression 1
MRGRVVKNNQSCSRNQKQITTPAVSVRFLYITFKLWNLQISSKRCTEKATYLFPHSSFLSLSFFLSFFLK
SLKATSEMLSRVNGVVWMDGDDEDAVSWTRNNEVEPKDDDMGASLSTFKSMLEGDWYVNSSMNPAHQDIH
AIQNHHDIRDIGFCSNPSAATDSLLLQPLDSSSSCSPSPAFTLDPSQSQPFLPPKSCFSSLLNVVCSNPF
DNGFDLGCEPGFLAPLQGIQSSNSPGLMGFTGLSSQTQMGTPELSSSSEFPISRLLPASDSTGSLGAGFT
PAGFEGFDGSGNSLFLNRSKVLRPLEVFPPVGAQPTLFQKRAALRQSSSASDKLGNLGFLGCRSSEVQTM
VVDGNWGNRVDEELEKKKNKNEEEEIDEGSFDVSGLNYDSDEPTVDELAKNGGSNSNANSTVTGGDQKGK
KKGLPAKNLMAERRRRKKLNDRLYMLRSVVPKISKMDRASILGDAIEYLKELLQRINDLHNELESTPSGS
LLAPASTSFHPLTPTPPTLPCRVKEELCPSSLPSPKSQPARVEVRVREGRAVNIHMFCARRPGLLLSTMR
ALDNLGLDIQQAVISCFNGFALDVFRAEQCREGQDVLPEQIKAVLLDSAGFHGML
>bHLH061(VIT_214s0068g01580)		transcription factor bhlh30-like
MDSNSWNSASSRGSDCFQVFDPFSHNTGGDRGVVRGGSLVLDSDRGELVKAPVIKVKKEVPEAKAMAALK
SHSDAERRRRERINAHLDTLRGFVPCTEKMDKATLLAEVIQQVKELKRNATKASKGLLLPIEEDEVRVEP
HDDRTDGAFSLRASVCCDYRPELLSYIKQALDTLPINTVKAEISTLGGRMKNVFVFTSCKQGNSNDSKAH
MLLASSVHQALSSILYKVSTSPEFSPRTTHPKKRRRVSIFDSSSSSSSEQRFW
>bHLH062(VIT_214s0081g00720)		transcription factor bhlh104
MDSFEDGGWDLLDYCIIEDATSADYFWANQSPSREINALVVDTVSTEKRCKRGREKGERCSRAESKACRE
KMRREKMNDRFLDLSSLLEPGRPPKTDKSSILSDAIHVLNQLRTEARELKGKTQKLREDIRTLKAEKSEL
REEKLILKADKEKMQQRVKAMNVVPPGYVPAHPLAYQAGANKMVGFPGYGGFQMWQWIPQTVLDTSQDHV
LRPPVA
>bHLH063(VIT_214s0083g00930)		transcription factor BIM2 [Vitis vinifera]
MVKPTRSHQEEEEDDDEDIIARNDPSSLKGDLAMRADGRSVDQKVSAHRSKHSATEQRRRSKINERFQIL
RDLIPQNDQKRDKASFLLEVIEYIQFLQEKLNMYEGSYQGWSQEPTKLMPWRNRGPVENFMDHSQVIKNG
SGHENNVAVTPATLVNAQNPVESDFGTAAAYNVMDNTPGPASQAVPLNMPLQTNMFTHVGRSDIPTQSLH
GSVSDVENIASQPLPHFSHGRPCTTDCAVPSNTVNEPEELTIESGTVSISSAYSQGLLNSLTQALQSSGV
DLSQASISVQIDIGKRANKGLNATTSNAKDYENPSPSNRTMAHSGFRSSSEDSDQAHKRLRTDTS
>bHLH064(VIT_214s0128g00110)		transcription factor bhlh96-like
MALEAVVFQQDLFGYNGKDLYSLFGGNWSCEFGLEKEDEKSCCFDTLESQTETSHHYENWNSPSQPPPPS
IVPHLNEWHHHNSSPEGLIPKQVPEFDSTLPTATSSSSRPKRRRSKSKKNQEEIENQRMTHIAVERNRRK
QMNEYLSVLRSLMPESYVQRGDQASIIGGAINFVKELEQRLQWLGGQKEKENGEAGSSAPFSEFFTFPQY
STSSTVSDNSVSMADTVGGNQAVIADIEVTMVESHANLKIRSRRRPKQLLRMVSGLQSLHLTILHLNVTT
IDQTVLYSLSVKVEDDCKLTSVDDIATAVYQMLGRIQEEAMIN
>bHLH065		transcription factor une10-like
MSQCVPSWDIDDNPTPPRLFLRSHSNSTAPDVPMLDYEVAELTWENGQLAMHGLGQPRVPAKPVASAAVS
KYPWEKPRAGGTLESIVNQATRLPHHKPPPEGANDDLVPWLDHQRAVAAAAAAASVAMTMDALVPCSNNN
NTTNNNNPSHVMDSVPAGLGPCGGGSSTRVGSCSGGATKDDDAILPGKRERVARVPSTHDWSSRDQSVTG
SATFDLDSQQVTLDTCDLGSPENTSSGKPCTKTITVDDHDSVCHSRPQRRAGDEEDKKRGTGKSSVSSKR
SRAAAIHNQSERKRRDKINQRMKTLQKLVPNSSKTDKASMLDEVIEYLKQLQAQVQMMNRMNMSPMMMPM
TLQQQLQMSLMAQMGMGMGMSPMGMGVVDMNTIARPNVATTGISPLLHPTPFLPLTSWDVSGDRLPAAPT
MVPDPLAAFLACQSQPMTMDAYSRMAALYQHLHQHPASSARSQGL
>bHLH066(VIT_215s0021g02690)		transcription factor bhlh13
MGMGGGAWTEEDKAMVAAVLGTRAFDYLMTSSVVSENLLMAVGSDENLQTKLSDLVDRPNASNFSWNYAI
FWQISQSKSGDWVLGWGDGSCREPREGEESEVTRILNIRLEDETQQRMRKRVLQKLHTLFGGSDEDSYAF
GLDRVTDTEMFFLASMYFSFTRGEGGPGKSFGSGKHLWLSDALKSPSDYCVRSFLAKSAGIQTIVLIPTD
VGVVELGSVRSLPESLEMLQTIRSSFSMYLPFIRGKPALPVLNEKKNESAPFSNLGTGERVEGIPKIFGQ
DLNSGHSHFREKLAVRKAEERPWDSYQNGNRLPFTNTRNGFHGSGWPHMQGVKPASTAEMYSPQVPINNL
HEMVNGVREEFRLSQFQPPKQVQMQIDFAGAASRSTLLARPISVESEHSDVEASCKDERPGPADERRPRK
RGRKPANGREEPLNHVEAERQRREKLNQRFYALRAVVPNISKMDKASLLGDAITYITELQKKLKDMESER
EKFGSTSRDALSLETNTEAETHIQASDVDIQAANDEVIVRVSCPLDTHPVSRVIQTFKEAQITVIESKLA
AANDTVFHTFVIKSQGSEQLMKEKLTAAFSRESNSLQPLSSSVG
>bHLH067(VIT_215s0046g00320)		transcription factor bHLH67 isoform X1 [Vitis vinifera]
MERLQGPMNPCFFGEHLDVEGLEHGSSLELGYGPLLSTESQRSEEEQALFSTPSLEDRMPFLQMLQSVES
PPFSPFTEPNFQALLRLQHQKKPWGMTHLTELDSRIQARELESCITHDILEMHSPVKSETKEPQHHQHST
PCLEGTSSECNQDQPNSAENGCLDTNSGSSPAWVQPQTRQKQAHLSKSPPITRERRKRKRTRPTKNKEEV
ESQRMTHIAVERNRRRQMNDHLNALRSLMPTSYIQRGDQASIIGGAIDFVKELEQLLESLQAQKRMRRSE
EGGDASTNSSSSSPKIASKGLCTQHRFAPDESNSAEGGRSDEFTFTADNKSAAADIEVTVIQTHVNLKIQ
CPRRPGQLLKAIVALEDLSLTVLHLNITSLQSTVLYSFNLKIEDDCKLGSADEVAAAVHQVFSFINGSS
>bHLH068(VIT_215s0048g02510)		transcription factor MYC2 [Vitis vinifera]
MEEISIIPQSSAASLLVMPQEQAQAQAQAQAQPSLQERLQFIVQSQAEWWAYAIFWQTCNDDNGRIFLAW
GDGHFQGGKGMVPRQLGLRGDQSRAGLFTRKKAIKGIQALITENPDMDGLMDGDVTDVEWFYVMSLTRCF
SAGDGVPGKALSSGSLVWLTGAQELMFYNCERAKEAQIHGIDTFVCIPTGNGVLELGSSDVIRENWGLVQ
QAKSLFGSDHFIGLVSKHSPPSAPIHFSFADIGIISGIQEEEGTRQDKKPMGNAKKEGIVNGCQSLCLES
EHSDSDCPLVAVTVEKRVPKKRGRKPRLGRDAPLNHVEAERQRREKLNHRFYALRAVVPNVSRMDKASLL
ADAVSYINELKAKVDELESQVHKESKKVKLEMADTTDNQSTTTSVDQTGPTPPPPPPPPSSATGGGVALE
VEIKIVGPDAMIRVQSDNHNHPSARLMGALRDLEFQVHHASMSSINDLMLQDVVVRLPDRFRNEDALKSA
LLPLLDQ
>bHLH069(VIT_215s0048g02820)		transcription factor bhlh10
MCRKITRPRRMYVYEENACFDGTKSVAEGDDEGFSQSVAPPPTNNSFEDSTNMRVSMEDASATMEIELHQ
QLAFDMDQQCYNSNNDGNDSNQVFSYEMQEMGFNHHQQQQEDPLLLQQHQAEMQNAHQNFSAAYPPTPDL
LNLFHLPRCTPSSLLPNSSISFTNPDSSATAASGILYDPLFHLNLPPQPPVFRELFQSLPHGYNLPASRV
GSLFGGGMDEREASGGGYGDGDDHRQFDNGVLKFTRDMACIGKGREGKGTKSFATEKQRREHLNDKYNAL
RSLVPNPTKSDRASVVGDAIEYIRELLRTVNELKLLVEKKRCGRERSKRHKTEDESTGDVKSSSSIKPEP
DQSYNESLRSSWLQRKSKDTEVDVRIIDDEVTIKLVQRKKINCLLFVSKILDELQLDLHHVAGGHVGDYY
SFLFNTKIYEGSSVYASAIANKLIEVVDRQYAAIPIPIPIPPTSSF
>bHLH070(VIT_215s0107g00380)		transcription factor bHLH118 [Vitis vinifera]
MFPLHQGNELLFRIPYTPSKQYIIQQDMILDHASLEASNLSNHKGKSPNRKLFAQDNNDEISNDGKKKKK
KIVHRDVERQRRQDMATLYTSLRSLLPLEYIKGKRAISEHMNGAVNYIKHLQKKIKELGEKRNELKSLAN
SSSRNSSGNFVTVCPCWGGVEIVVSSGGEKEGMPLSRALETLLEEGLSVISCISTKVNGRLLHTIHCEVS
DITSIDLHGLQQQLSDQVLPHLDKLPSNTALRNIPTI
>bHLH071(VIT_216s0022g02240)		transcription factor bHLH118 [Vitis vinifera]
MFPLQQCYELSDDEIFSLLQQQHINQQDPSHASMEGSNLPKNTEKSPRKKELLATPGDNDGNTSGGDRKI
MRRDMERQRRQEMANLNASLRSLLPIEYIKGKRSISDHMHEAVNYINDLQMKIQDLGNKRDALKRQCNMS
ASHLESRSSEICPPNCVVVSPCLGGVEILVSGGFREEGLLSRVMELLFEERLSVVSCVSTKVNEGLLHTI
NCKVADPSCVDLSMLQQKLLDAANPSF
>bHLH072(VIT_216s0022g02250)		transcription factor bHLH118 [Vitis vinifera]
MEKSPRQKVVLTPGKNTENTSSSNKKILRRDMERQRRQEMANLNASLRSLLPLEYVKGKRSISDHMHEAV
NYINHLQMKIQDLGTKRDELRNQSNMSACDSESGSSYKRSRHCVIVSPCMDGVEILISGGFKEGLLLSKV
MEVLLEEGLGVHRCVSTKVNEGLLHTMNCKVSDPTGFDLCGLRQKLWNAVTPSSR
>bHLH073(VIT_216s0022g02270)		transcription factor speechless-like
MGDSLSDFFEEPEFGGETSLTGVASPDDLDLFSIFESLEGVSEVPPLEETVLGSKEGEETARLVSQKSTS
SSALQESETELEASPKRKRPKLAAPTSSEEGNPDGQQRVSHITVERNRRKQMNEHLSVLRSLMPCFYVKR
GDQASIIGGVVDYIKELQQVLRSLEAKKQRKVYSEVLSPRVVSSPRPPPISPRKPPLSPRISLPISPRTP
QPTSPYKPVRLQQGYLSPTIAPSLEPSPSSSTSSNDNANELIVNSKSAIADVEVKYSCPNVVLKTKSSRI
PGQAVKIISALEDLSLEILHVSISSIDETMLNSFTIKFGIECQLSAEELAHQVQQTFC
>bHLH074(VIT_216s0050g02500)		inducer of cbf expression 1
MLSGVNGVVWMEGREEEEEAASWIRNSNNNNGGGSSCGVVDSSKDDMGSLSTFKSMLDVDDEWYFTGNAG
QNHQEIRDISFSTNLAGADNLLLHPVDSSSSCSPSSSVFNNLDPSQVQFFLPPKPTLSSLLNLISNNPLE
HSFDMGCEQGFLETQAPNSQTLVNRGGEVLPHFADMGSHAQMNTPNLISEPQFGITRVLQLTENSAPIGA
GFSSSGIRGFEEGSMNSLFVNRSKLLRPLETFPSVGAQPTLFQKRAALRKNLADNGSILGGLGPEGGQVL
SGVEDDKGKREMGEENDRKWRNSNAEDIEDASIDASGLNYDSDELTENNKMEENGKNSGNNSNANSTVTG
GDHKGKKKGLPAKNLMAERRRRKKLNDRLYMLRSVVPKISKMDRASILGDAIEYLKELLQRINNLHNELE
STPPGSSLTPTTSFHPLTPTPPTLPCRIKEELCPSSLSSPNGQPARVEVRAREGRAVNIHMFCGRRPGLL
LSTMRALDSLGLDIQQAVISCFNGFALDIFRAEQSKEGQDVHPEQIKAVLLDSAGFHGMM
>bHLH075(VIT_217s0000g00330)		bhlh transcription factor upa20
MAAFSYQHPPFLLDSVFLPSTPIKMSGFMEEGNTTTCFSQFFPSESLHEVPADARVHESTSLQHSSKVTL
SDNEPCVTQKLSTDSSSVVDRLELGEQVTQKVAPIERERKRKSRDGSSLTSAQSKDAREGKGKKAKKGSG
LVKDGEEEQLKADKKDQKKASEEPPTGYIHVRARRGQATDSHSLAERVRREKISERMKLLQALVPGCDKV
TGKALMLDEIINYVQSLQNQVEFLSMKLASVNPMFYDFGMDLDALMVRPERLSALTSPLPSLQQCSPSQP
TAYADTTTTFTATNNYPVMDTSASILFHQGQRLNVFSQDNGSLLWDVDDQRQKFINPSGLISNNLCSFN
>bHLH076(VIT_217s0000g03550)		transcription factor bhlh93-like
MSLASSLDDPMMEVNERDMELTQHGFLEEFLDLRGETWNTYPTMDEFIPDGWNFDTFNENVVFATTNPSL
EGFSMSKGPAFEYPFNEIHPSVGGFTVPEIDSLHGKNMMLQFPIQYPSVVKDEEISLLNNSPHIVEERDN
SCKFEMEQAANTPVFSTSPFGERKARVKKMEGQPSKNLMAERRRRKRLNDRLSMLRSIVPKISKMDRTSI
LGDAIDYMRELLERMNKLQEEQMQAGTSRTNSPGIFKELKPNGMITKNSPKFDVERRNLDTRIEICCAEK
QGLLLSTVSTLKALGLEIQQCVISCFNEFSVQASCSDAAEQQTMLNSEDIKQALFRNAGY
>bHLH077(VIT_217s0000g04790)		transcription factor bim1
MELPQPRPFGTEGRKPTHDFLSLCSHSTVQQDPRPSQAGYLKTHDFLQPLERGEKNSIKEENAIEIRTVD
KPPPPAPPPNSSVEHILPGGIGTYSISHISYFNQRLPKPEGSIFTAAQASTSDRNEENSNCSSYTGSGFT
LWEETAVKKGKAGKENAVERSIGIEPAVKLGQWTSERPSQSPSNHRSSFSSLSSSQSSGQKNQSFMEMIQ
SASAKGTQEEEEEDEEEFVLKKESSSNKGDLTVKVDGKSSDQKAVTPRSKHSATEQRRRSKINDRFQMLR
DLIPHSDQKRDKASFLLEVIEYIQFLQEKVHKYEGSFQGWNHESAKLMPWRNSHRPAESFADQSRGINSG
SGPALMFSAKFDENNVAVSPNISRNTQNPVESDLSASTTFKAMDRHPGLTNKAVPIHMQLQPNIFTPVVG
GGGLAQLPPRLAPDAENMASLPQSQLWQSRSSVTTECTVASDKLKEQELTIEGGTISISSAYSQGLLNTL
TQALQSSGVDLSKASISVQIDLGNKANSRPTAPTPIIKDNQVPSSNHATARSRVASSGGDSDQALKRHKT
CKN
>bHLH078(VIT_217s0000g05370)		transcription factor bHLH79 [Vitis vinifera]
MDPPLINESSFSAANPSAYSLAEIWPFPVNSASAIGEPTAGLGLRIANFGQIMGQFADSSANRDVSVDES
TVTEQSGSRGGGRKRRDVSSEDESSKIVSTSSGSGMNASNGKRMKISRTPDENGGSKAELEASSVAGEKP
AEESKPAEQSKQDYIHVRARRGQATDSHSLAERARREKISERMKILQDLVPGCNKVIGKALVLDEIINYI
QSLQRQVEFLSMKLEAVNSRMNHTVEGFPLKDLGVQTFDAAAMIYGSQATREYAQGSQPEWLHMQVGGSI
ERAS
>bHLH079(VIT_217s0000g06930)		transcription factor une10-like
MGLFSRSNYEVAELTWENGQLAMHGLGGLLPTAPTKPTWGRAGDTLESIVHQATCHNQNSNFIHHAQNLA
NMKSTVGSSAHVQTGNQGLMKKRTRSDSAHCGRNFSTNVHEAERADRSACASASATFCRDNETTMMTWPS
SESPRSLKAKTTDEDSACHGGSENQDEDRETKTQTGRSHSTRRSRAAAIHNQSERRRRDRINQKMKTLQK
LVPNSSKTDKASMLDEVIEYLKQLQAQVQMMSVRNMPQMMMPMGMQQQLQMSLLARMGMGVGLGMGMGML
DMSAVPRAAPQTLPSLLHANPVVAATPTFVPPPFVVPPMMPSSSQPKSDAGANAAVPLQDPYCAFLAQSM
NMDLYHKMAALYRQHVNHKAQPTSSPPHSNHDLGD
>bHLH080(VIT_218s0001g06650)		transcription factor bhlh96-like
MALEAVVFPTLDPFSYGCKGGGWSYDFDLQEEDKALLGILGNNTEPGSHGNWDSSSPSVMQNAMEWDHNS
SPEACTGDQSLAGVFPPTEEPPSTSTTGRRKRRRTKSCKNKEEVENQRMTHIAVERNRRKQMNEYLAVLR
SLMPPSYTQRGDQASIIGGAINFVKELEQLLQSLEAEKSSKQQTNNSVSSPFSNFFTFPQYSTRATHCTK
DSMMGDNRWAVADIEVTMVESHANIKILSKRKTKQLLKIVAGFQSLSLTILHLNVTTFDQMVLYSLSVKV
EEECQLTTVDEIAAAVNQMLRRIQEAAALN
>bHLH081(VIT_218s0001g07410)		transcription factor bHLH30 isoform X1 [Vitis vinifera]
MLPFQSYYEPVQQMKLKLEDGDSGTRVEGKSTAACNSHSEAERRRRQRINAHLSTLRTLLPNTTKTDKAS
LLAEVVRHVTELRKRAADVAGQNGDGCCSGGGSESWTFPGETDEVTLGYYEGDERLIKATLCCEDRPSLN
RDLTQAIGSVRARVVRAEMATVGGRTKSVVVMQWGGGGEAELGNLRRALKAVVENRASGFGSTGVFPLHK
RPRFSTSNASS
>bHLH082(VIT_218s0001g08040)		transcription factor bhlh93-like ICE
MNEFFSHGWGFDYRFDENPVTFLPNSSFEAFSGPIEPGFGYSFNEMYSPFGDEFSTPQVTDSSYTKQDTP
PFPTQEDYPFPMMEEEEPAVHPGVDLHNMGLQATCKVEPIQSTEFPVFNVGVCNEVKNKRTKKVEGQPSK
NLMAERRRRKRLNDRLSMLRSVVPKISKMDRTSILGDTIDYMKELLERINNLQEENEVDSSQLNLLGIFK
DLKPNEIMVRNSPKFDVERRNMDTRIEICCAGKPGLLLSTVNTLEALGLEIQQCVISCFNDFSMQASCSE
ELEKRTMVSSEELKQTLFRNAGYGGRCL
>bHLH083(VIT_218s0001g08600)		transcription factor bhlh74-like
MGIDDNGNMGFPNTSQSILNCPSSGMNTHPISEKVTGMTMSSASMYKSSNGGDPFFGSGWDPIVSLSQNE
NFGGSSMVSHSEFANSAYPVVLENQGIGSTPHLVLYPSNSSLVEMVPKLPCFGSGSFSEMVASFGLPECG
QTANSGCPPNFPPNKEGLTEKSLNGAQSQEGHQISEGDAVDASPSGKRRKSSFDPRPPLNTSKSADGEQP
KGLPWENSEFSKEQEEKKLKIDQNMSPNLRGKQPNKHAKDNSSNGEAPKENYIHVRARRGQATNSHSLAE
RVRREKISERMRLLQELVPGCNKITGKAVMLDEIINYVQSLQQQVEFLSMKLATVNPELNIDIERLLSKD
ILNSRGGSTSVLGFGPGMSSSHPYPHGISQGTLPGIPTPQFHSTQAVWDGELQSLLQMGFDSNPSSNNLG
TNAGRSKLEL
>bHLH084(VIT_218s0001g09210)		transcription factor bHLH85 [Vitis vinifera]
MDICMADEKDTSSFVPVFPDSASEETVLVGENISNGKLGNLDDGQIAGIAVPENELQLKRKSDVPERLRG
GEEKINSDLSETAKKKPRVSRDVCGSKKNVKSRRGLKPTPNGNNEEDTNAVSEGQSSSSISSEDDSNASQ
ELNGGTTSESKGSAALNSNGKTRASRGSATDPQSLYARKRRERINERLRILQNLVPNGTKVDISTMLEEA
VHYVKFLQLQIKLLSSDDMWMYAPIAYNGMDIGLQNLHQKIPSLR
>bHLH085(VIT_218s0001g10270)		transcription factor spatula
MADLYGTNVSSSATALALESEDISAFLHHFLHNQSSSSTTTSTIKAKHAHSFSPALLHPETASAAEVLSP
QKDRRRFSRSAILSDSDCRVRSGLSTAGSSAVVESSTGINFSDHGAYCPAGMKETAGNTFSSIAAVDSEA
ITVSRKRRMFSMENSVDDFGCDSEKGPEASDVPSNPAPSRSSSKRSRAAEVHNLSEKRRRSRINEKMKAL
QNLIPNSNKTDKASMLDEAIEYLKQLQLQVQMLTMRNGLSLHPIYLPGALQPTQLPQTGAGFAEGNLLLS
NSGTGTLPANQEISMQTTFDLTSQPIAIPTMTNMNNSDTSFGFEHSDQPHYGPFNLTGSSKEICHEEALP
EPQGEMNCSRKNSSSGVSS
>bHLH086(VIT_218s0001g10300)		transcription factor bhlh95
MSEEASHGNLWQNHSCDFLNSDSNSGGSGGEKLGEKPPDSSSNSPVENRQGMALVGRKRGRRAKASDGGG
GESEHETHIWTERERRKKMRNMFSSLHALLPQLPPKADKSTIVDEAVNYIKTLQNSLTKLQKQRHEMQQG
ATAVDCEQSIITSQALAPDTRETSLPAGDRSLKNYFSLPTNKPNLLSAPSSSLCFQTWFSPNVVVSMCGN
DAHISVCSSRKPGLLATIFYILEKHKLDVLSAHISSTQQRSIYMIHAHASGVSDDQLPKGLTVEEIFKLA
VGEMTLWLSSC
>bHLH087(VIT_218s0041g00690)		transcription factor bHLH80
MQPTRGGEVNRLARFRSAPATWLDTLLEEEEGEEEDDDSLKPTQSLTQLLAGSGGPAGGSGGYIPASDPS
MFDGAGAQGFLRQSSLPTEFLSQINSSEGYFSSFGIPAGFDYAASPAVDGSPTGKRARELESRSSSRKFS
SQSKGEQSSRLTGSVASLLDVDMEKLLEDSVPCRVRAKRGCATHPRSIAERVRRTRISDRIRKLQELVPN
MDKQTNTADMLEEAVEYVKFLQQKIQISYFHFFLSLIQKKLN
>bHLH088(VIT_219s0014g05100)		transcription factor ilr3
MVSPEATNWLYEYGLIEDIPVPDSNFANTNSGFAWTPVQALNTSANVSGEIDGSFGDSDGIKETGSKKRV
RSESCGASSSKACREKLRRDRLNDKFMELGSILEPGRPPKTDKSSILIDAVRMVTQLRGESQKLKDSNSS
LQEKIKELKAEKNELRDEKQRLKAEKEKLEQQLKAMNAQPSFLPPVPSIPAAFAAQGQAGGNKLVPFIGY
PGVAMWQFMPPAAVDTSQDHVLRPPVA
