# Supplementary material for: Genome-Wide Characterization of bHLH Genes in Grape and Analysis of their Potential Relevance to Abiotic Stress Tolerance and Secondary Metabolite Biosynthesis
Source: Front Plant Sci. 2018 Feb 1;9:64. doi: 10.3389/fpls.2018.00064 (PMC5799661; doi:10.3389/fpls.2018.00064)
Supplement: Table S2 — GO function annotation of grape bHLH genes. [file Table2.XLS]

## Sheet: Sheet1
GO function annotation of grape bHLH genes
Gene ID	GO number	GO annotation	Term
VvbHLH089	GO:0050832	defense response to fungus	biological_process
VvbHLH089	GO:0006355	regulation of transcription, DNA-dependent	biological_process
VvbHLH089	GO:0046983	protein dimerization activity	molecular_function
VvbHLH089	GO:0003677	DNA binding	molecular_function
VvbHLH090	GO:0046983	protein dimerization activity	molecular_function
VvbHLH092	GO:0046983	protein dimerization activity	molecular_function
VvbHLH092	GO:0055114	oxidation-reduction process	biological_process
VvbHLH092	GO:0032440	2-alkenal reductase [NAD(P)] activity	molecular_function
VvbHLH093	GO:0046983	protein dimerization activity	molecular_function
VvbHLH094	GO:0046983	protein dimerization activity	molecular_function
VvbHLH094	GO:0055114	oxidation-reduction process	biological_process
VvbHLH094	GO:0032440	2-alkenal reductase [NAD(P)] activity	molecular_function
VvbHLH001	GO:0009742	brassinosteroid mediated signaling pathway	biological_process
VvbHLH001	GO:0003700	sequence-specific DNA binding transcription factor activity	molecular_function
VvbHLH001	GO:0045449	regulation of transcription, DNA-dependent	biological_process
VvbHLH001	GO:0005667	transcription factor complex	cellular_component
VvbHLH001	GO:0003677	DNA binding	molecular_function
VvbHLH001	GO:0046983	protein dimerization activity	molecular_function
VvbHLH002	GO:0046983	protein dimerization activity	molecular_function
VvbHLH002	GO:0009536	plastid	cellular_component
VvbHLH003	GO:0009718	anthocyanin-containing compound biosynthetic process	biological_process
VvbHLH003	GO:0046983	protein dimerization activity	molecular_function
VvbHLH003	GO:0080147	root hair cell development	biological_process
VvbHLH003	GO:0016036	cellular response to phosphate starvation	biological_process
VvbHLH003	GO:0003677	DNA binding	molecular_function
VvbHLH004	GO:0009827	plant-type cell wall modification	biological_process
VvbHLH004	GO:0048443	stamen development	biological_process
VvbHLH004	GO:0048446	petal morphogenesis	biological_process
VvbHLH004	GO:0010162	seed dormancy process	biological_process
VvbHLH004	GO:0009753	response to jasmonic acid stimulus	biological_process
VvbHLH004	GO:0006355	regulation of transcription, DNA-dependent	biological_process
VvbHLH004	GO:0009860	pollen tube growth	biological_process
VvbHLH004	GO:0009694	jasmonic acid metabolic process	biological_process
VvbHLH004	GO:0009062	fatty acid catabolic process	biological_process
VvbHLH004	GO:0048481	ovule development	biological_process
VvbHLH004	GO:0046983	protein dimerization activity	molecular_function
VvbHLH005	GO:0009555	pollen development	biological_process
VvbHLH005	GO:0005634	nucleus	cellular_component
VvbHLH005	GO:0003677	DNA binding	molecular_function
VvbHLH005	GO:0032440	2-alkenal reductase [NAD(P)] activity	molecular_function
VvbHLH005	GO:0048657	anther wall tapetum cell differentiation	biological_process
VvbHLH005	GO:0046983	protein dimerization activity	molecular_function
VvbHLH005	GO:0055114	oxidation-reduction process	biological_process
VvbHLH006	GO:0009409	response to cold	biological_process
VvbHLH006	GO:0010440	stomatal lineage progression	biological_process
VvbHLH006	GO:0046983	protein dimerization activity	molecular_function
VvbHLH006	GO:0010444	guard mother cell differentiation	biological_process
VvbHLH006	GO:0050826	response to freezing	biological_process
VvbHLH007	GO:0051090	regulation of sequence-specific DNA binding transcription factor activity	biological_process
VvbHLH008	GO:0009737	response to abscisic acid stimulus	biological_process
VvbHLH009	GO:0010200	response to chitin	biological_process
VvbHLH010	GO:2000068	regulation of defense response to insect	biological_process
VvbHLH011	GO:0009867	jasmonic acid mediated signaling pathway	biological_process
VvbHLH012	GO:0009963	positive regulation of flavonoid biosynthetic process	biological_process
VvbHLH013	GO:0009611	response to wounding	biological_process
VvbHLH014	GO:0032440	2-alkenal reductase [NAD(P)] activity	molecular_function
VvbHLH015	GO:0009269	response to desiccation	biological_process
VvbHLH016	GO:0046983	protein dimerization activity	molecular_function
VvbHLH017	GO:0043619	regulation of transcription from RNA polymerase II promoter in response to oxidative stress	biological_process
VvbHLH018	GO:0055114	oxidation-reduction process	biological_process
VvbHLH008	GO:0016023	cytoplasmic membrane-bounded vesicle	cellular_component
VvbHLH008	GO:0032940	secretion by cell	biological_process
VvbHLH008	GO:0009536	plastid	cellular_component
VvbHLH008	GO:0046983	protein dimerization activity	molecular_function
VvbHLH008	GO:0005739	mitochondrion	cellular_component
VvbHLH009	GO:0046983	protein dimerization activity	molecular_function
VvbHLH010	EC:1.3.1.74
VvbHLH011	GO:0055114	oxidation-reduction process	biological_process
VvbHLH012	GO:0032440	2-alkenal reductase [NAD(P)] activity	molecular_function
VvbHLH010	GO:0046983	protein dimerization activity	molecular_function
VvbHLH011	GO:0006635	fatty acid beta-oxidation	biological_process
VvbHLH011	GO:0016558	protein import into peroxisome matrix	biological_process
VvbHLH011	GO:0004221	ubiquitin thiolesterase activity	molecular_function
VvbHLH011	GO:0006511	ubiquitin-dependent protein catabolic process	biological_process
VvbHLH011	GO:0003676	nucleic acid binding	molecular_function
VvbHLH011	GO:0046983	protein dimerization activity	molecular_function
VvbHLH011	GO:0016579	protein deubiquitination	biological_process
VvbHLH012	GO:0009555	pollen development	biological_process
VvbHLH012	GO:0005634	nucleus	cellular_component
VvbHLH012	GO:0003677	DNA binding	molecular_function
VvbHLH012	GO:0032440	2-alkenal reductase [NAD(P)] activity	molecular_function
VvbHLH012	GO:0048657	anther wall tapetum cell differentiation	biological_process
VvbHLH012	GO:0046983	protein dimerization activity	molecular_function
VvbHLH012	GO:0055114	oxidation-reduction process	biological_process
VvbHLH013	GO:0003700	sequence-specific DNA binding transcription factor activity	molecular_function
VvbHLH013	GO:0009911	positive regulation of flower development	biological_process
VvbHLH013	GO:0045449	regulation of transcription, DNA-dependent	biological_process
VvbHLH013	GO:0006351	transcription, DNA-dependent	biological_process
VvbHLH013	GO:0005667	transcription factor complex	cellular_component
VvbHLH013	GO:0003677	DNA binding	molecular_function
VvbHLH013	GO:0046983	protein dimerization activity	molecular_function
VvbHLH014	GO:0005773	vacuole	cellular_component
VvbHLH014	GO:0009790	embryo development	biological_process
VvbHLH014	GO:0046983	protein dimerization activity	molecular_function
VvbHLH014	GO:0005886	plasma membrane	cellular_component
VvbHLH015	GO:0046983	protein dimerization activity	molecular_function
VvbHLH015	GO:0055114	oxidation-reduction process	biological_process
VvbHLH015	GO:0032440	2-alkenal reductase [NAD(P)] activity	molecular_function
VvbHLH016	GO:0003700	sequence-specific DNA binding transcription factor activity	molecular_function
VvbHLH016	GO:0046983	protein dimerization activity	molecular_function
VvbHLH016	GO:0045449	regulation of transcription, DNA-dependent	biological_process
VvbHLH016	GO:0005667	transcription factor complex	cellular_component
VvbHLH016	GO:0009555	pollen development	biological_process
VvbHLH017	GO:0009826	unidimensional cell growth	biological_process
VvbHLH017	GO:0009735	response to cytokinin stimulus	biological_process
VvbHLH017	GO:0009299	mRNA transcription	biological_process
VvbHLH017	GO:0005667	transcription factor complex	cellular_component
VvbHLH017	GO:0043425	bHLH transcription factor binding	molecular_function
VvbHLH017	GO:0046983	protein dimerization activity	molecular_function
VvbHLH018	GO:0046983	protein dimerization activity	molecular_function
VvbHLH018	GO:0006635	fatty acid beta-oxidation	biological_process
VvbHLH018	GO:0016558	protein import into peroxisome matrix	biological_process
VvbHLH019	GO:0010374	stomatal complex development	biological_process
VvbHLH019	GO:0003700	sequence-specific DNA binding transcription factor activity	molecular_function
VvbHLH019	GO:0005739	mitochondrion	cellular_component
VvbHLH019	GO:0045449	regulation of transcription, DNA-dependent	biological_process
VvbHLH019	GO:0005667	transcription factor complex	cellular_component
VvbHLH019	GO:0003677	DNA binding	molecular_function
VvbHLH019	GO:0046983	protein dimerization activity	molecular_function
VvbHLH020	GO:0046983	protein dimerization activity	molecular_function
VvbHLH020	GO:0009567	double fertilization forming a zygote and endosperm	biological_process
VvbHLH021	GO:0006355	regulation of transcription, DNA-dependent	biological_process
VvbHLH021	GO:0046983	protein dimerization activity	molecular_function
VvbHLH021	GO:0003677	DNA binding	molecular_function
VvbHLH022	GO:0009965	leaf morphogenesis	biological_process
VvbHLH022	GO:0010310	regulation of hydrogen peroxide metabolic process	biological_process
VvbHLH022	GO:0006612	protein targeting to membrane	biological_process
VvbHLH022	GO:0010363	regulation of plant-type hypersensitive response	biological_process
VvbHLH022	GO:0010052	guard cell differentiation	biological_process
VvbHLH022	GO:0051782	negative regulation of cell division	biological_process
VvbHLH022	GO:0003700	sequence-specific DNA binding transcription factor activity	molecular_function
VvbHLH022	GO:0009862	systemic acquired resistance, salicylic acid mediated signaling pathway	biological_process
VvbHLH022	GO:0005634	nucleus	cellular_component
VvbHLH022	GO:0009617	response to bacterium	biological_process
VvbHLH022	GO:0009867	jasmonic acid mediated signaling pathway	biological_process
VvbHLH022	GO:0000165	MAPK cascade	biological_process
VvbHLH022	GO:0045597	positive regulation of cell differentiation	biological_process
VvbHLH022	GO:0031348	negative regulation of defense response	biological_process
VvbHLH022	GO:0045449	regulation of transcription, DNA-dependent	biological_process
VvbHLH022	GO:0045893	positive regulation of transcription, DNA-dependent	biological_process
VvbHLH022	GO:0005667	transcription factor complex	cellular_component
VvbHLH022	GO:0003677	DNA binding	molecular_function
VvbHLH022	GO:0046983	protein dimerization activity	molecular_function
VvbHLH022	GO:0035304	regulation of protein dephosphorylation	biological_process
VvbHLH023	GO:0046983	protein dimerization activity	molecular_function
VvbHLH024	GO:0009718	anthocyanin-containing compound biosynthetic process	biological_process
VvbHLH024	GO:0009744	response to sucrose stimulus	biological_process
VvbHLH024	GO:0003700	sequence-specific DNA binding transcription factor activity	molecular_function
VvbHLH024	GO:0005739	mitochondrion	cellular_component
VvbHLH024	GO:0006355	regulation of transcription, DNA-dependent	biological_process
VvbHLH024	GO:0045449	regulation of transcription, DNA-dependent	biological_process
VvbHLH024	GO:0005667	transcription factor complex	cellular_component
VvbHLH024	GO:0003677	DNA binding	molecular_function
VvbHLH024	GO:0046983	protein dimerization activity	molecular_function
VvbHLH024	GO:0010224	response to UV-B	biological_process
VvbHLH025	GO:0006355	regulation of transcription, DNA-dependent	biological_process
VvbHLH025	GO:0046983	protein dimerization activity	molecular_function
VvbHLH025	GO:0005829	cytosol	cellular_component
VvbHLH025	GO:0005739	mitochondrion	cellular_component
VvbHLH025	GO:0003677	DNA binding	molecular_function
VvbHLH026	GO:0046983	protein dimerization activity	molecular_function
VvbHLH027	GO:0071281	cellular response to iron ion	biological_process
VvbHLH027	GO:0046983	protein dimerization activity	molecular_function
VvbHLH027	GO:0071732	cellular response to nitric oxide	biological_process
VvbHLH027	GO:0071369	cellular response to ethylene stimulus	biological_process
VvbHLH027	GO:0034756	regulation of iron ion transport	biological_process
VvbHLH028	GO:0006355	regulation of transcription, DNA-dependent	biological_process
VvbHLH028	GO:0046983	protein dimerization activity	molecular_function
VvbHLH029	GO:0006468	protein phosphorylation	biological_process
VvbHLH029	GO:0007623	circadian rhythm	biological_process
VvbHLH029	GO:0010154	fruit development	biological_process
VvbHLH029	GO:0006355	regulation of transcription, DNA-dependent	biological_process
VvbHLH029	GO:0003700	sequence-specific DNA binding transcription factor activity	molecular_function
VvbHLH029	GO:0005634	nucleus	cellular_component
VvbHLH029	GO:0048440	carpel development	biological_process
VvbHLH029	GO:0004674	protein serine/threonine kinase activity	molecular_function
VvbHLH029	GO:0010187	negative regulation of seed germination	biological_process
VvbHLH029	GO:0045449	regulation of transcription, DNA-dependent	biological_process
VvbHLH029	GO:0005667	transcription factor complex	cellular_component
VvbHLH029	GO:0009409	response to cold	biological_process
VvbHLH029	GO:0010114	response to red light	biological_process
VvbHLH029	GO:0046983	protein dimerization activity	molecular_function
VvbHLH029	GO:0009069	serine family amino acid metabolic process	biological_process
VvbHLH029	GO:0005524	ATP binding	molecular_function
VvbHLH030	GO:0046983	protein dimerization activity	molecular_function
VvbHLH031	GO:0006355	regulation of transcription, DNA-dependent	biological_process
VvbHLH031	GO:0046983	protein dimerization activity	molecular_function
VvbHLH031	GO:0080147	root hair cell development	biological_process
VvbHLH032	GO:0003700	sequence-specific DNA binding transcription factor activity	molecular_function
VvbHLH032	GO:0009567	double fertilization forming a zygote and endosperm	biological_process
VvbHLH032	GO:0006355	regulation of transcription, DNA-dependent	biological_process
VvbHLH032	GO:0045449	regulation of transcription, DNA-dependent	biological_process
VvbHLH032	GO:0005667	transcription factor complex	cellular_component
VvbHLH032	GO:0003677	DNA binding	molecular_function
VvbHLH032	GO:0046983	protein dimerization activity	molecular_function
VvbHLH032	GO:0050789	regulation of biological process	biological_process
VvbHLH032	GO:0031347	regulation of defense response	biological_process
VvbHLH033	GO:1901701	cellular response to oxygen-containing compound	biological_process
VvbHLH033	GO:0009737	response to abscisic acid stimulus	biological_process
VvbHLH033	GO:0006950	response to stress	biological_process
VvbHLH033	GO:0006355	regulation of transcription, DNA-dependent	biological_process
VvbHLH033	GO:0071310	cellular response to organic substance	biological_process
VvbHLH033	GO:0007165	signal transduction	biological_process
VvbHLH033	GO:0032440	2-alkenal reductase [NAD(P)] activity	molecular_function
VvbHLH033	GO:0046983	protein dimerization activity	molecular_function
VvbHLH033	GO:0055114	oxidation-reduction process	biological_process
VvbHLH034	GO:0046983	protein dimerization activity	molecular_function
VvbHLH035	GO:0016023	cytoplasmic membrane-bounded vesicle	cellular_component
VvbHLH035	GO:0046983	protein dimerization activity	molecular_function
VvbHLH035	GO:0009536	plastid	cellular_component
VvbHLH035	GO:0032940	secretion by cell	biological_process
VvbHLH035	GO:0005739	mitochondrion	cellular_component
VvbHLH036	GO:0046983	protein dimerization activity	molecular_function
VvbHLH036	GO:0055114	oxidation-reduction process	biological_process
VvbHLH036	GO:0032440	2-alkenal reductase [NAD(P)] activity	molecular_function
VvbHLH037	GO:0046983	protein dimerization activity	molecular_function
VvbHLH037	GO:0055114	oxidation-reduction process	biological_process
VvbHLH037	GO:0032440	2-alkenal reductase [NAD(P)] activity	molecular_function
VvbHLH038	GO:0046983	protein dimerization activity	molecular_function
VvbHLH038	GO:0055114	oxidation-reduction process	biological_process
VvbHLH038	GO:0032440	2-alkenal reductase [NAD(P)] activity	molecular_function
VvbHLH039	GO:0010106	cellular response to iron ion starvation	biological_process
VvbHLH039	GO:0006355	regulation of transcription, DNA-dependent	biological_process
VvbHLH039	GO:0046983	protein dimerization activity	molecular_function
VvbHLH039	GO:0055072	iron ion homeostasis	biological_process
VvbHLH039	GO:0003677	DNA binding	molecular_function
VvbHLH040	GO:0048573	photoperiodism, flowering	biological_process
VvbHLH040	GO:0046983	protein dimerization activity	molecular_function
VvbHLH041	GO:0006355	regulation of transcription, DNA-dependent	biological_process
VvbHLH041	GO:0046983	protein dimerization activity	molecular_function
VvbHLH041	GO:0003677	DNA binding	molecular_function
VvbHLH042	GO:0009941	chloroplast envelope	cellular_component
VvbHLH042	GO:0010200	response to chitin	biological_process
VvbHLH042	GO:0003700	sequence-specific DNA binding transcription factor activity	molecular_function
VvbHLH042	GO:0006355	regulation of transcription, DNA-dependent	biological_process
VvbHLH042	GO:0045449	regulation of transcription, DNA-dependent	biological_process
VvbHLH042	GO:0005667	transcription factor complex	cellular_component
VvbHLH042	GO:0003677	DNA binding	molecular_function
VvbHLH042	GO:0046983	protein dimerization activity	molecular_function
VvbHLH043	GO:0010332	response to gamma radiation	biological_process
VvbHLH043	GO:0042138	meiotic DNA double-strand break formation	biological_process
VvbHLH043	GO:0045449	regulation of transcription, DNA-dependent	biological_process
VvbHLH043	GO:0008270	zinc ion binding	molecular_function
VvbHLH043	GO:0003677	DNA binding	molecular_function
VvbHLH043	GO:0043247	telomere maintenance in response to DNA damage	biological_process
VvbHLH043	GO:0007275	multicellular organismal development	biological_process
VvbHLH043	GO:0007062	sister chromatid cohesion	biological_process
VvbHLH043	GO:0045132	meiotic chromosome segregation	biological_process
VvbHLH043	GO:0009150	purine ribonucleotide metabolic process	biological_process
VvbHLH043	GO:0007131	reciprocal meiotic recombination	biological_process
VvbHLH043	GO:0003700	sequence-specific DNA binding transcription factor activity	molecular_function
VvbHLH043	GO:0032204	regulation of telomere maintenance	biological_process
VvbHLH043	GO:0006355	regulation of transcription, DNA-dependent	biological_process
VvbHLH043	GO:0006790	sulfur compound metabolic process	biological_process
VvbHLH043	GO:0005667	transcription factor complex	cellular_component
VvbHLH043	GO:0045492	xylan biosynthetic process	biological_process
VvbHLH043	GO:0047627	adenylylsulfatase activity	molecular_function
VvbHLH043	GO:0046983	protein dimerization activity	molecular_function
VvbHLH043	GO:0006396	RNA processing	biological_process
VvbHLH043	GO:0010413	glucuronoxylan metabolic process	biological_process
VvbHLH044	GO:0009536	plastid	cellular_component
VvbHLH044	GO:0005730	nucleolus	cellular_component
VvbHLH044	GO:0006206	pyrimidine nucleobase metabolic process	biological_process
VvbHLH044	GO:0006355	regulation of transcription, DNA-dependent	biological_process
VvbHLH044	GO:0003677	DNA binding	molecular_function
VvbHLH044	GO:0003899	DNA-directed RNA polymerase activity	molecular_function
VvbHLH044	GO:0046983	protein dimerization activity	molecular_function
VvbHLH044	GO:0006144	purine nucleobase metabolic process	biological_process
VvbHLH045	GO:0046983	protein dimerization activity	molecular_function
VvbHLH045	GO:0010200	response to chitin	biological_process
VvbHLH045	GO:0003677	DNA binding	molecular_function
VvbHLH046	GO:0006355	regulation of transcription, DNA-dependent	biological_process
VvbHLH046	GO:0046983	protein dimerization activity	molecular_function
VvbHLH046	GO:0009987	cellular process	biological_process
VvbHLH046	GO:0080147	root hair cell development	biological_process
VvbHLH047	GO:0009753	response to jasmonic acid stimulus	biological_process
VvbHLH047	GO:0003700	sequence-specific DNA binding transcription factor activity	molecular_function
VvbHLH047	GO:0032440	2-alkenal reductase [NAD(P)] activity	molecular_function
VvbHLH047	GO:0009694	jasmonic acid metabolic process	biological_process
VvbHLH047	GO:0006355	regulation of transcription, DNA-dependent	biological_process
VvbHLH047	GO:0045449	regulation of transcription, DNA-dependent	biological_process
VvbHLH047	GO:0003723	RNA binding	molecular_function
VvbHLH047	GO:0005667	transcription factor complex	cellular_component
VvbHLH047	GO:0003677	DNA binding	molecular_function
VvbHLH047	GO:0046983	protein dimerization activity	molecular_function
VvbHLH047	GO:0055114	oxidation-reduction process	biological_process
VvbHLH048	GO:0032502	developmental process	biological_process
VvbHLH048	GO:1901566	organonitrogen compound biosynthetic process	biological_process
VvbHLH048	GO:0044707	single-multicellular organism process	biological_process
VvbHLH048	GO:0046394	carboxylic acid biosynthetic process	biological_process
VvbHLH048	GO:0006520	cellular amino acid metabolic process	biological_process
VvbHLH048	GO:0048583	regulation of response to stimulus	biological_process
VvbHLH048	GO:0032787	monocarboxylic acid metabolic process	biological_process
VvbHLH048	GO:0006355	regulation of transcription, DNA-dependent	biological_process
VvbHLH048	GO:0071310	cellular response to organic substance	biological_process
VvbHLH048	GO:0006790	sulfur compound metabolic process	biological_process
VvbHLH048	GO:0010017	red or far-red light signaling pathway	biological_process
VvbHLH048	GO:0046983	protein dimerization activity	molecular_function
VvbHLH048	GO:0065008	regulation of biological quality	biological_process
VvbHLH049	GO:0046983	protein dimerization activity	molecular_function
VvbHLH050	GO:0050832	defense response to fungus	biological_process
VvbHLH050	GO:0046983	protein dimerization activity	molecular_function
VvbHLH051	GO:0010106	cellular response to iron ion starvation	biological_process
VvbHLH051	GO:0006355	regulation of transcription, DNA-dependent	biological_process
VvbHLH051	GO:0046983	protein dimerization activity	molecular_function
VvbHLH051	GO:0055072	iron ion homeostasis	biological_process
VvbHLH051	GO:0003677	DNA binding	molecular_function
VvbHLH052	GO:0046983	protein dimerization activity	molecular_function
VvbHLH053	GO:0046983	protein dimerization activity	molecular_function
VvbHLH053	GO:0003677	DNA binding	molecular_function
VvbHLH054	GO:0046983	protein dimerization activity	molecular_function
VvbHLH055	GO:0046983	protein dimerization activity	molecular_function
VvbHLH056	GO:0046983	protein dimerization activity	molecular_function
VvbHLH056	GO:0009987	cellular process	biological_process
VvbHLH056	GO:0065007	biological regulation	biological_process
VvbHLH056	GO:0003677	DNA binding	molecular_function
VvbHLH057	GO:0048766	root hair initiation	biological_process
VvbHLH057	GO:0003700	sequence-specific DNA binding transcription factor activity	molecular_function
VvbHLH057	GO:0005739	mitochondrion	cellular_component
VvbHLH057	GO:0006355	regulation of transcription, DNA-dependent	biological_process
VvbHLH057	GO:0045449	regulation of transcription, DNA-dependent	biological_process
VvbHLH057	GO:0005667	transcription factor complex	cellular_component
VvbHLH057	GO:0003677	DNA binding	molecular_function
VvbHLH057	GO:0046983	protein dimerization activity	molecular_function
VvbHLH058	GO:0046983	protein dimerization activity	molecular_function
VvbHLH058	GO:0005634	nucleus	cellular_component
VvbHLH058	GO:0009567	double fertilization forming a zygote and endosperm	biological_process
VvbHLH059	GO:0009628	response to abiotic stimulus	biological_process
VvbHLH060	GO:0009639	response to red or far red light	biological_process
VvbHLH061	GO:0006355	regulation of transcription, DNA-dependent	biological_process
VvbHLH062	GO:0007165	signal transduction	biological_process
VvbHLH063	GO:0003677	DNA binding	molecular_function
VvbHLH064	GO:0046983	protein dimerization activity	molecular_function
VvbHLH065	GO:0044699	single-organism process	biological_process
VvbHLH060	GO:0046983	protein dimerization activity	molecular_function
VvbHLH060	GO:0010444	guard mother cell differentiation	biological_process
VvbHLH060	GO:0050826	response to freezing	biological_process
VvbHLH061	GO:0046983	protein dimerization activity	molecular_function
VvbHLH062	GO:0003700	sequence-specific DNA binding transcription factor activity	molecular_function
VvbHLH062	GO:0005739	mitochondrion	cellular_component
VvbHLH062	GO:0006355	regulation of transcription, DNA-dependent	biological_process
VvbHLH062	GO:0045449	regulation of transcription, DNA-dependent	biological_process
VvbHLH062	GO:0005667	transcription factor complex	cellular_component
VvbHLH062	GO:0003677	DNA binding	molecular_function
VvbHLH062	GO:0046983	protein dimerization activity	molecular_function
VvbHLH063	GO:0046983	protein dimerization activity	molecular_function
VvbHLH063	GO:0009742	brassinosteroid mediated signaling pathway	biological_process
VvbHLH064	GO:0009536	plastid	cellular_component
VvbHLH064	GO:0016023	cytoplasmic membrane-bounded vesicle	cellular_component
VvbHLH064	GO:0005739	mitochondrion	cellular_component
VvbHLH064	GO:0032940	secretion by cell	biological_process
VvbHLH064	GO:0003677	DNA binding	molecular_function
VvbHLH064	GO:0046983	protein dimerization activity	molecular_function
VvbHLH065	GO:0006355	regulation of transcription, DNA-dependent	biological_process
VvbHLH065	GO:0046983	protein dimerization activity	molecular_function
VvbHLH065	GO:0009567	double fertilization forming a zygote and endosperm	biological_process
VvbHLH066	GO:0009755	hormone-mediated signaling pathway	biological_process
VvbHLH066	GO:1901701	cellular response to oxygen-containing compound	biological_process
VvbHLH066	GO:0009737	response to abscisic acid stimulus	biological_process
VvbHLH066	GO:0009753	response to jasmonic acid stimulus	biological_process
VvbHLH066	GO:0009628	response to abiotic stimulus	biological_process
VvbHLH066	GO:0003700	sequence-specific DNA binding transcription factor activity	molecular_function
VvbHLH066	GO:0009611	response to wounding	biological_process
VvbHLH066	GO:0009694	jasmonic acid metabolic process	biological_process
VvbHLH066	GO:0006355	regulation of transcription, DNA-dependent	biological_process
VvbHLH066	GO:0045449	regulation of transcription, DNA-dependent	biological_process
VvbHLH066	GO:0005667	transcription factor complex	cellular_component
VvbHLH066	GO:0032440	2-alkenal reductase [NAD(P)] activity	molecular_function
VvbHLH066	GO:0046983	protein dimerization activity	molecular_function
VvbHLH066	GO:0055114	oxidation-reduction process	biological_process
VvbHLH067	GO:0006355	regulation of transcription, DNA-dependent	biological_process
VvbHLH067	GO:0046983	protein dimerization activity	molecular_function
VvbHLH068	GO:0046983	protein dimerization activity	molecular_function
VvbHLH068	GO:0055114	oxidation-reduction process	biological_process
VvbHLH068	GO:0032440	2-alkenal reductase [NAD(P)] activity	molecular_function
VvbHLH069	GO:0006355	regulation of transcription, DNA-dependent	biological_process
VvbHLH069	GO:0046983	protein dimerization activity	molecular_function
VvbHLH070	GO:0006278	RNA-dependent DNA replication	biological_process
VvbHLH070	GO:0034645	cellular macromolecule biosynthetic process	biological_process
VvbHLH070	GO:0090304	nucleic acid metabolic process	biological_process
VvbHLH070	GO:0003723	RNA binding	molecular_function
VvbHLH070	GO:0003676	nucleic acid binding	molecular_function
VvbHLH070	GO:0003964	RNA-directed DNA polymerase activity	molecular_function
VvbHLH070	GO:0046983	protein dimerization activity	molecular_function
VvbHLH071	GO:0046983	protein dimerization activity	molecular_function
VvbHLH072	GO:0046983	protein dimerization activity	molecular_function
VvbHLH073	GO:0010374	stomatal complex development	biological_process
VvbHLH073	GO:0046983	protein dimerization activity	molecular_function
VvbHLH073	GO:0005634	nucleus	cellular_component
VvbHLH073	GO:0005739	mitochondrion	cellular_component
VvbHLH074	GO:0046983	protein dimerization activity	molecular_function
VvbHLH074	GO:0010444	guard mother cell differentiation	biological_process
VvbHLH074	GO:0050826	response to freezing	biological_process
VvbHLH075	GO:0046983	protein dimerization activity	molecular_function
VvbHLH076	GO:0046983	protein dimerization activity	molecular_function
VvbHLH077	GO:0007389	pattern specification process	biological_process
VvbHLH077	GO:0009742	brassinosteroid mediated signaling pathway	biological_process
VvbHLH077	GO:0003700	sequence-specific DNA binding transcription factor activity	molecular_function
VvbHLH077	GO:0045449	regulation of transcription, DNA-dependent	biological_process
VvbHLH077	GO:0005667	transcription factor complex	cellular_component
VvbHLH077	GO:0046983	protein dimerization activity	molecular_function
VvbHLH078	GO:0046983	protein dimerization activity	molecular_function
VvbHLH079	GO:0005634	nucleus	cellular_component
VvbHLH079	GO:0006355	regulation of transcription, DNA-dependent	biological_process
VvbHLH079	GO:0009416	response to light stimulus	biological_process
VvbHLH079	GO:0003677	DNA binding	molecular_function
VvbHLH079	GO:0046983	protein dimerization activity	molecular_function
VvbHLH079	GO:0044699	single-organism process	biological_process
VvbHLH080	GO:0016023	cytoplasmic membrane-bounded vesicle	cellular_component
VvbHLH080	GO:0046983	protein dimerization activity	molecular_function
VvbHLH080	GO:0009536	plastid	cellular_component
VvbHLH080	GO:0032940	secretion by cell	biological_process
VvbHLH080	GO:0005739	mitochondrion	cellular_component
VvbHLH081	GO:0046983	protein dimerization activity	molecular_function
VvbHLH082	GO:0046983	protein dimerization activity	molecular_function
VvbHLH083	GO:0046983	protein dimerization activity	molecular_function
VvbHLH083	GO:0005634	nucleus	cellular_component
VvbHLH084	GO:0046983	protein dimerization activity	molecular_function
VvbHLH085	GO:0006468	protein phosphorylation	biological_process
VvbHLH085	GO:0007623	circadian rhythm	biological_process
VvbHLH085	GO:0010154	fruit development	biological_process
VvbHLH085	GO:0006355	regulation of transcription, DNA-dependent	biological_process
VvbHLH085	GO:0016310	phosphorylation	biological_process
VvbHLH085	GO:0005634	nucleus	cellular_component
VvbHLH085	GO:0004672	protein kinase activity	molecular_function
VvbHLH085	GO:0048440	carpel development	biological_process
VvbHLH085	GO:0000166	nucleotide binding	molecular_function
VvbHLH085	GO:0004674	protein serine/threonine kinase activity	molecular_function
VvbHLH085	GO:0010187	negative regulation of seed germination	biological_process
VvbHLH085	GO:0003677	DNA binding	molecular_function
VvbHLH085	GO:0009409	response to cold	biological_process
VvbHLH085	GO:0010114	response to red light	biological_process
VvbHLH085	GO:0046983	protein dimerization activity	molecular_function
VvbHLH085	GO:0009069	serine family amino acid metabolic process	biological_process
VvbHLH085	GO:0005524	ATP binding	molecular_function
VvbHLH086	GO:0005773	vacuole	cellular_component
VvbHLH086	GO:0009790	embryo development	biological_process
VvbHLH086	GO:0046983	protein dimerization activity	molecular_function
VvbHLH086	GO:0005886	plasma membrane	cellular_component
VvbHLH087	GO:0048573	photoperiodism, flowering	biological_process
VvbHLH087	GO:0003700	sequence-specific DNA binding transcription factor activity	molecular_function
VvbHLH087	GO:0006355	regulation of transcription, DNA-dependent	biological_process
VvbHLH087	GO:0045449	regulation of transcription, DNA-dependent	biological_process
VvbHLH087	GO:0005667	transcription factor complex	cellular_component
VvbHLH087	GO:0003677	DNA binding	molecular_function
VvbHLH087	GO:0046983	protein dimerization activity	molecular_function
VvbHLH088	GO:0006355	regulation of transcription, DNA-dependent	biological_process
VvbHLH088	GO:0046983	protein dimerization activity	molecular_function
