# Supplementary material for: Genome-Wide Characterization of bHLH Genes in Grape and Analysis of their Potential Relevance to Abiotic Stress Tolerance and Secondary Metabolite Biosynthesis
Source: Front Plant Sci. 2018 Feb 1;9:64. doi: 10.3389/fpls.2018.00064 (PMC5799661; doi:10.3389/fpls.2018.00064)
Supplement: Table S3 — Conserved sequence of motifs from grape bHLH family members. [file Table3.XLS]

## Sheet: Sheet1
conserved sequence of motifs from grape bHLH family members
	MOTIF ID ALT ID WIDTH BEST POSSIBLE MATCH
	----- ---------------------------------------------------------------------------------------------------- ------- ----- -------------------
	1 ERRRREKJNERLKALRSLVPNSSKMD MEME-1 26 ERRRREKINERMYALRSLVPNCYKMD
	2 KASILDEAIEYVKZLQRQVQKLSMKKEEL MEME-2 29 KASMLDEAIEYIKELQRQVQKLEMKKEWC
	3 KSDYIHVRARRGQATDPHSJA MEME-3 21 KQDYCHVRARRGCATDPHSIA
	4 PGLLLKJMQALZSLGLEVLHASISSFGGR MEME-4 29 PGLLLKIMYALEDLHLTIVHANITCFNDY
	5 DACSKSALADIEVRIIEKDVLIRIQCRRR MEME-5 29 WACNKWAIADIEVRIIEWHVMIRIHCRRR
	6 GGSNQQAWEKWSNDGTEQQVAKLMEEDVGAAMQFLQSKALCIMPISLASAIYSTHQ MEME-6 56 GGRNQQAWEKWSNDGTEQQVAKLMEEDVGAAMQYLQSKALCIMPISLATAIYHTHQ
	7 FLPHPPAIPAAFAAQGQAGGNKLVPFIGYPGVAMWQFMPPAAVDTSQDHVLRPPVA MEME-7 56 FLPHPPAWPAAFAAQGQAGGNKLMPFIGYPGVAMWQFMPPAAVDTSQDHVLRPPVA
	8 DJIHLENQRNGTLGSSLSAVSARRLSDREIVVQISTFKVHESPLSEVLLNLEEDGLLVINASSFESFGGRVFYNLHLQV MEME-8 79 DIIHLENQRNGTLGSSLSAVSARRLSDREIVVQISTFKVHESPLSEVLLNLEEDGLLVINASSFESFGGRVFYNLHLQV
	9 EEIRELKAEKNELREEKQRLKAEKEKLEQ MEME-9 29 EEIRELKAEKNELREEKQRLKADKEKLEQ
	10 ENSTQNGEEEILFPVSSVLPCRDAMLQHPRTKSCDLLAQLPSSISLDSGIHGQTLISNQPRWLNFCNSSDSSILEETVGTGLLIPVLGGLIELFVAKQVA MEME-10 144 ENSTQNGGEEHLFPVSSVLPCRDAMLQHPRTKSCDLLAQLPSSISLDSGIHGQTLISNQPRWLNFCNSSDSSILEETVGTGLLIPVLGGLIELFVAKQVAEDQHVINFVTTQCHIILMEQEAMMNSSNIDTIFSVNVNGGNADE
	11 RTRSCKNKEEVENQRMTHIAV MEME-11 21 RTRSCKNKEEVENQRMTHIAV
	12 FHGYLDCTVKPKDEAASDGNMNFASLISEGSYENQNYSPK MEME-12 40 FHYYLDCTVKPKDEAASHGNMNFASLISKGSYENQNYSPK
	13 MLAFSPPLFPTLGWPLEDPISHAQNYIYGETETSESFLHLPSSQPQVELNCSTPSAA MEME-13 57 MLAFSPPLFPTLGWPWEDPISHAQNYIYGETETSESFLHLPSSQPQVELNCSTPYAA
	14 PRKRGRKPANGREEPLNHVEA MEME-14 21 PRKRGRKPANGREEPLNHVEA
	15 IMDITVVAQMEDEFCMTVKDLVKNLRLAF MEME-15 29 IMDITVVAQMEDEFCMTVKDLVKNLRLAF
	16 DEDVTDTEWFYLVSVTFSFVPGDGLPGKAFSSGSHVWLTGA MEME-16 41 DEDVTDTEWFYLMSMTFSFVPGDGVPGKAFASGHHVWLTGA
	17 YCERAVLAKSAGIQTVVCIPTABGVVELGSTELIKEDWGLVQQVKSLF MEME-17 48 YCERAILAKIAGIQTIVCIPTMDGVVELGSTDLIYEDWGLVQHIKSLF
	18 VLYSFSVKVEDECQLTSVDEI MEME-18 21 VLYSFSVKIEDECQLTSVDEI
	19 KQLKTNSWESCTSEPITPKAPSSSSVQLJSFGNSNLPPPTD MEME-19 41 KQLKTNSWESCTTQHITPKAPSSSSVQLISFGNSNLPPPTD
	20 TNLLGIFKELKPNEIJVRNSPKFDVERRNMDTRIEICCAGK MEME-20 41 TNLMGIFKELKPNEIIVRNSPKFDVERRNMDTRIEICCAGK
	21 FKVEKRDSEMVQADHVRDSLLELTKNPSEKWHGQMAYPLENGGGLDFHNHHHHHHLH MEME-21 57 FKVEKRDSEMVQADHVRDSLLELTKNPSEKWHGQMAYPLENGGGLDFHHHHYHHHLH
	22 WTYAIFWQJSEDQ MEME-22 13 WTYCIFWQICEDQ
	23 DGFNFDSFSSESNSSYPSFSPETTPNFC MEME-23 28 DGFNFDSFSSESYSSYPSFSPKTTPNFC
	24 RKKKKKGLPSKNLMA MEME-24 15 RKKKKKGQPAKNLMA
	25 LFVNRSKVLRPLETFPSVGAQPTLFQKRAALR MEME-25 32 LFVNRCKVLRPLETFPSVGAQPTLFQKRAALR
	26 FRAEQSKEGQDVLPEQIKAVLLDSAGFHG MEME-26 29 FRAEQCKEGQDVLPEQIKAVLLDSAGFHG
	27 RRDVEKQRRDEMNELFAELRSLLPPEYPK MEME-27 29 RRDMEKQRRDRMNNHYAELRSLLPPDYIK
	28 KRSRAAEVHNL MEME-28 11 KRSRAAEVHNL
	29 MEDPTFIHQY MEME-29 10 MEDPTFIHQY
	30 FSNFFTFPQYSTSST MEME-30 15 FSNFFTFPQYSTYST
