# Supplementary material for: Genome-Wide Characterization of bHLH Genes in Grape and Analysis of their Potential Relevance to Abiotic Stress Tolerance and Secondary Metabolite Biosynthesis
Source: Front Plant Sci. 2018 Feb 1;9:64. doi: 10.3389/fpls.2018.00064 (PMC5799661; doi:10.3389/fpls.2018.00064)
Supplement: Table S4 — Duplication gene-pairs of grape bHLH gene family. [file Table4.XLS]

## Sheet: Sheet1
Duplication gene-pairs of grape bHLH gene family
High-stringency standard duplicated gene-pairs
VvbHLH058-	VvbHLH032
VvbHLH004-	VvbHLH078
VvbHLH049-	VvbHLH061
VvbHLH063-	VvbHLH077
VvbHLH093-	VvbHLH076
VvbHLH060-	VvbHLH074
VvbHLH015-	VvbHLH036
VvbHLH094-	VvbHLH037
VvbHLH018-	VvbHLH011
VvbHLH062-	VvbHLH024
VvbHLH088-	VvbHLH052
VvbHLH080-	VvbHLH064
VvbHLH086-	VvbHLH014
VvbHLH072-	VvbHLH071
VvbHLH058-	VvbHLH020
VvbHLH063-	VvbHLH001
VvbHLH093-	VvbHLH082
VvbHLH060-	VvbHLH006
VvbHLH088-	VvbHLH090
VvbHLH072-	VvbHLH070
VvbHLH020-	VvbHLH032
VvbHLH001-	VvbHLH077
VvbHLH082-	VvbHLH076
VvbHLH006-	VvbHLH074
VvbHLH090-	VvbHLH052
VvbHLH070-	VvbHLH071
Low-stringency standard duplicated gene-pairs
VvbHLH025-	VvbHLH054
VvbHLH016-	VvbHLH084
VvbHLH034-	VvbHLH083
VvbHLH028-	VvbHLH059
VvbHLH065-	VvbHLH079
VvbHLH068-	VvbHLH009
VvbHLH073-	VvbHLH019
VvbHLH053-	VvbHLH056
VvbHLH050-	VvbHLH089
VvbHLH025-	VvbHLH040
VvbHLH068-	VvbHLH007
VvbHLH053-	VvbHLH039
VvbHLH040-	VvbHLH054
VvbHLH007-	VvbHLH009
VvbHLH039-	VvbHLH056
