# Supplementary material for: Genome-Wide Characterization of bHLH Genes in Grape and Analysis of their Potential Relevance to Abiotic Stress Tolerance and Secondary Metabolite Biosynthesis
Source: Front Plant Sci. 2018 Feb 1;9:64. doi: 10.3389/fpls.2018.00064 (PMC5799661; doi:10.3389/fpls.2018.00064)
Supplement: Table S6 — Difference expression genes between ck and PEG treatment. [file Table6.XLS]

## Sheet: Sheet1
difference expression gene between ck and PEG treatment
DEG between ck and PEG treatment 1h grape
	value of ck			ck`	Value of PEG treatment			PEG`	fold	P-value
Gene name	ck1	ck2	ck3		PEG1	PEG2	PEG3
VvbHLH039	0.72937	3.7765	8.47	4.32529	5.1209	11.368	12.998	9.82897	2.27244	0.0170955
VvbHLH061	1.2679	1.1143	2.6386	1.6736	9.8517	12.722	1.7189	8.09753	4.83839	0.115424
VvbHLH068	1.9349	2.0495	4.9472	2.9772	8.6471	12.899	2.2047	7.91693	2.65919	0.172174		`
DEG between ck and PEG treatment 4h grape
	value of ck			ck`	Value of PEG treatment			PEG`	fold	P-value
Gene name	ck1	ck2	ck3		PEG1	PEG2	PEG3
VvbHLH049	120.27	113.25	106.41	113.31	189.65	169.71	144.36	167.907	1.48183	0.0267916
VvbHLH059	32.756	18.168	13.848	21.5907	39.572	42.901	27.132	36.535	1.69217	0.104044
VvbHLH057	6.5001	2.2807	14.388	7.72293	25.162	16.679	28.788	23.543	3.04845	0.00797084
VvbHLH068	1.6655	5.236	7.5908	4.83077	12.323	0.85343	10.665	7.94714	1.64511	0.547415
DEG between ck and PEG treatment 8h grape
	value of ck			ck`	Value of PEG treatment			PEG`	fold	P-value
Gene name	ck1	ck2	ck3		PEG1	PEG2	PEG3
VvbHLH021	3.9111	3.8528	1.3935	3.05247	13.213	10.315	10.205	11.2443	3.68369	0.00562568
VvbHLH025	272.82	355.06	440.84	356.24	488.09	537.63	589.39	538.37	1.51126	0.00550024
VvbHLH058	96.624	115.28	163.14	125.015	285.55	184.09	211.7	227.113	1.81669	0.0725353
VvbHLH007	202.4	171.12	233.48	202.333	319.46	351.61	323.35	331.473	1.63825	0.0203036
VvbHLH016	8.8753	12.623	23.445	14.9811	24.5	24.092	21.691	23.4277	1.56381	0.124131
VvbHLH048	562.35	813.61	1001.3	792.42	1051	1400.4	1655.9	1369.1	1.72775	0.00345275
VvbHLH028	591.56	608.32	605.92	601.933	920.04	1020	1036.6	992.213	1.64838	0.00320198
VvbHLH018	197.23	247.54	293.95	246.24	369.17	316.66	424.71	370.18	1.50333	0.0267448
VvbHLH005	282.13	294.05	310.05	295.41	361.8	458.49	520.09	446.793	1.51245	0.0290824
VvbHLH047	321.52	387.41	271.73	326.887	830.89	281.29	427.99	513.39	1.57054	0.202693
VvbHLH022	1028.1	1149.1	1333.7	1170.3	1942	1473.4	2064.2	1826.53	1.56074	0.0319006
VvbHLH015	58.747	65.042	58.578	60.789	164.72	100.83	78.879	114.81	1.88866	0.088466
VvbHLH014	35.748	37.661	54.148	42.519	46.121	96.44	83.015	75.192	1.76843	0.0732269
VvbHLH019	593.8	551.16	698.27	614.41	869.03	964.05	1107.9	980.327	1.59556	0.00750845
VvbHLH024	105.33	122.97	125.76	118.02	180	142.18	215.97	179.383	1.51994	0.0521835
VvbHLH062	105.33	122.97	125.76	118.02	180	142.18	215.97	179.383	1.51994	0.0521835
ck`=average value of gene expression in ck; PEG`=avrage value of gene expression in PEG treatment grape
DEG= difference expression gene; fold= PEG`/ ck`
