# Supplementary material for: Genome-Wide Characterization of bHLH Genes in Grape and Analysis of their Potential Relevance to Abiotic Stress Tolerance and Secondary Metabolite Biosynthesis
Source: Front Plant Sci. 2018 Feb 1;9:64. doi: 10.3389/fpls.2018.00064 (PMC5799661; doi:10.3389/fpls.2018.00064)
Supplement: Table S7 — Cis-regulation elements of difference expression genes between ck and PEG, cold treatment and CBF4 over-expression grape. [file Table7.XLS]

## Sheet: Sheet1
Cis-regulation elements of different expression genes between ck, PEG, cold treatment and CBF4 over-expression grape
	Cis-regulation element
PEG DEG	ABRE	G-Box	MBS/MER	HSE	LTR	CRT/DRE
VvbHLH005	√	√	√
VvbHLH007	√	√	√	√				√
VvbHLH014	√	√	√	√
VvbHLH015				√	√
VvbHLH016		√	√	√
VvbHLH018		√	√
VvbHLH019	√		√	√
VvbHLH021		√	√		√
VvbHLH022			√	√
VvbHLH024			√	√
VvbHLH025	√	√	√
VvbHLH028	√	√	√	√
VvbHLH039		√
VvbHLH047	√	√	√		√
VvbHLH048		√
VvbHLH049	√		√	√
VvbHLH057	√	√		√
VvbHLH058	√	√	√	√
VvbHLH059	√	√	√	√
VvbHLH061		√		√
VvbHLH062		√	√	√
VvbHLH068	√	√	√	√
	Cis-regulation element
cold DEG	ABRE	G-Box	MBS/MER	HSE	LTR	CRT/DRE
VvbHLH007	√	√	√	√
VvbHLH015				√	√
VvbHLH021		√	√		√
VvbHLH039		√
VvbHLH045	√			√
VvbHLH047	√	√	√		√
VvbHLH061		√		√
VvbHLH068	√	√	√	√
VvbHLH090			√
VvbHLH011			√		√
VvbHLH029	√	√	√
VvbHLH046				√
VvbHLH052		√	√	√
VvbHLH065		√	√	√
VvbHLH079		√	√	√
VvbHLH083		√		√
	Cis-regulation element
cold CBF	ABRE	G-Box	MBS/MER	HSE	LTR	CRT/DRE
VvbHLH007	√	√	√	√
VvbHLH011			√		√
VvbHLH013	√	√	√
VvbHLH029	√	√	√
VvbHLH037		√	√			√
VvbHLH058	√	√	√	√
VvbHLH073			√		√	√
	"√"represents the gene promoter contained the element
