# Supplementary material for: Genome-Wide Characterization of bHLH Genes in Grape and Analysis of their Potential Relevance to Abiotic Stress Tolerance and Secondary Metabolite Biosynthesis
Source: Front Plant Sci. 2018 Feb 1;9:64. doi: 10.3389/fpls.2018.00064 (PMC5799661; doi:10.3389/fpls.2018.00064)
Supplement: Table S8 — Difference expression genes between ck and CBF4 overexpression transgenic grape. [file Table8.XLS]

## Sheet: Sheet1
Difference expression genes between ck and CBF4 overexpression transgenic grape
DEG between ck and CBF overexpression transgenic grape
	value of ck				ck`	Value of CBF overexpression				CBF`	fold	P-value
Gene name	ck1	ck2	ck3	ck4		CBF1	CBF2	CBF3	CBF4
Down-regulation gene
VvbHLH011	351.336	308.731	319.956	435.591	353.904	455.127	647.458	1040.34	815.154	739.52	0.589019	0.0280462
VvbHLH029	72.9833	102.809	92.3993	86.3132	88.6261	141.349	171.917	153.247	133.099	149.903	0.575793	0.000648684
VvbHLH058	34.674	26.928	31.3476	33.1141	31.5159	74.291	49.2489	41.4023	32.7977	49.435	0.669852	0.0640657
VvbHLH007	63.4524	61.2718	66.4976	50.3924	60.4035	77.8154	82.5626	86.2756	70.8745	79.382	0.634808	0.000608309
VvbHLH037	189.309	194.675	220.11	176.202	195.074	221.079	318.071	275.992	208.762	255.976	0.688355	0.0332701
up-regulation gene
VvbHLH013	444.916	496.902	556.177	474.47	493.116	304.55	346.816	315.724	410.179	344.317	1.378	0.012917
VvbHLH073	1486.89	1265.69	1133.52	1206.33	1273.11	1044.84	860.441	737.006	906.496	887.196	1.35971	0.000524212
ck`=average value of gene expression in ck; PEG`=average value of gene expression in CBF overexpression transgenic grape
DEG= difference expression gene; fold= CBF`/ ck`
