# Supplementary material for: Genome-Wide Characterization of bHLH Genes in Grape and Analysis of their Potential Relevance to Abiotic Stress Tolerance and Secondary Metabolite Biosynthesis
Source: Front Plant Sci. 2018 Feb 1;9:64. doi: 10.3389/fpls.2018.00064 (PMC5799661; doi:10.3389/fpls.2018.00064)
Supplement: Table S9 — Cis-regulation elements of genes potentially related to anthocyanin or flavonol biosynthesis. [file Table9.XLS]

## Sheet: Sheet1
Cis-regulation elements of genes potentially related to anthocyanin or flavonol biosynthesis
	Cis-regulation element
	ABRE	G-Box	MBS/MER	HSE	TATC-box/P-box
VvbHLH003	√	√	√	√	√
VvbHLH007	√	√	√	√	√
VvbHLH010		√	√	√	√
VvbHLH075		√	√	√	√
VvbHLH088		√	√	√	√
VvbHLH048		√	√	√	√
	"√"represents the gene promoter contained the element
