# Supplementary material for: Genome-Wide Characterization of bHLH Genes in Grape and Analysis of their Potential Relevance to Abiotic Stress Tolerance and Secondary Metabolite Biosynthesis
Source: Front Plant Sci. 2018 Feb 1;9:64. doi: 10.3389/fpls.2018.00064 (PMC5799661; doi:10.3389/fpls.2018.00064)
Supplement: Table S10 — Promoter sequences of genes are involved in flavonoid biosynthesis and anthocyanin biosynthesis. [file Table10.XLS]

## Sheet: Sheet2
Promoter sequences of genes are involved in flavonoid biosynthesis
>VIT_204s0069g00170
CCATTATTTATTGATAACAGGTGTATTGGGCAAGTGGTGGAATTCTTTATTGCCAAAGCCTTGATTAAAAGTGACAACATCCATTATTTTATTATTAGTTAGTTTGATAGGATTCAGTGTGAGTTTCTTTAGGAGTTTGGTGGTACAAGGAGCATAGTCTTTTAATAGAGTCAATGCAAGAATAAATCATATCCACCAAGTTGGATTGCGCAGAGAAAAAAAAAAGTTCAAATTTGGGTTCGATTAGGTCAAGTCGATTGGGATGGGCGGTAGAAAAAAAGGAAGAAAAACAAACAAATAAAGACAAAAATAAGTGACACATTAGCACATCAAAAGAAAGCTTGTGCATAGAAGTTTCTTCTTACTGTATCCAAACCCGTCCAAAATGGGGTTAGTTTC…
>VIT_204s0069g00230
ATTTTACATAATTAAGATAAAGCAATTGGTCATTGAATAGTACTTACGATTTTTTATATTTTAAAATGAATTAAAAATTGGTGACTAAATAATAATTAGAATTTTTAATTATGTTTGATTGCTAAGAAAATATTAGAATATTTTTAGGTTAAGTTTCATAATTATTCATTAATTTATATGTCGTGTTTTTTGAATTAATGTATTTGTGATTAAAAGGGGGGATTTTTCACTTGGTAGCATTGATGTTAAAGATACACTTAAATTGGATATGAAATGGTTGAACCAACAACCATGGTCCTTGCATATTGTAAGGGCTAAATATAATAGGTATGTTGACCTTTCCTTAGGGTTAAATCAAACAAAAAGATCAATTTGAGAGGGTCTTTACCCAATAATAAG…
>VIT_204s0069g00280
GATAATTTTTCAGGTGTTTCCAAAGGGTTCACCCCTTGTAGCTGATGTTTCAAGGCAAGTCTTAAACGTGACAGAGGGAGCTAAAATGCTACAATTTGAGAAGGCATGGTTTGGGCAACCAACCAGTTGTCCAGAGCTCACCAACTCAGTTTCTTCAAACAGCATCGGCCTGAATAGCTTTTGGGGCCTATTCCTCATTGCTGGAGTCGCTTCATTTGTAGCTCTCATCACATGCATCACCACATTCCTTTATGAAAATAGAGATGCCTTAATAAACTTGAATTCCCCATCTTCGATATGGAGAAAAATTAAAGCCATGGTGACACGCTTTGACGACAAAGATCTTAGGTCCCATACTTTTAGAGAAAGCGATCAACTTCAAGACGAGCGACATCAAAG…
>VIT_204s0069g00290
GATTATCCGGATGTGTTGTGGAGATTATCCGGATGTCTACGCTCTGCCAGCGTCGTTTGCTCTTCCTTGGATAGGAGAAGCTGAAACGTCGTTTGCCTTTCCTTGAGGCGGTCCGGATAGGATAACTGCACCATGCATATCCTCAGGGGAATCCGGATGATGAAGGTCCGGCTGATAACACGTGCCACGCGTCACTATGAGCTGCGTGCCACGTGTTTCCCAAGGGGAGGGGTCCCTACAATAATAGGGCCCGGATCATCGACGCAGGCCAACTTCATGATCAGTCTTGGAAGCAAAGCTCGGGTGCCCATCATTTCCTTTTCTGCAACAAGTCCCTCTCTTTCTTCGCTTCAGAGTCAATATTTTATCCGAGCTACCCTAAATGACTCAGCTCAAGTA…
>VIT_204s0069g00530
ATTTATTTTTTATACGTTAAAAATATTTATAGCAATAATTATTATGTTTCATTTTATTTTACATAATTATGATAAAATATTTAAAAATTAACTAAGAAATTGGTCATTGAATAATAATTAAGATTTTGAATATTATAAAATAAATTAAAAATCAGTAATTGAATAATAATTAGGATTTTTTTAATTGTGTTTGATTGCTAAGAAAATATTAAAAAAATTTTAGGTTAAGTTTCATTAATAACTAATTAATTTATATGTGGTGTCCCTCGAATTAATGAATTTGTGATTGAAAGATGAGTTCTTCACTTGGTAACACCGATATTAAGAATAATGATTATACATTTAACTTGGATGTGAAGTGGTTGAATCAACCACCATGGTCCTACTCACCAGTAATAA…
>VIT_204s0069g00550
GGAAGCTAGGACATATTTTACCATGAAGGACTGATGCTCTTGATGTATCCTTGTAAGTTATCCTGTGATTCTTAATAATTGGAAAAACAATAGCCAATATTTTATCCTATAATATCTTTTAATGACTAAGATAAGATGGCTTTGGAACTTAGCTAGGTTTTCGCAAAATTAAAAAGATTTGATTGGCTAAGATGGAAGATTTGATTGGCTAAGATGGCTTAATTTGAGTTTCATTGATAAATAAGCCCGCTTGAAAAATGAAGTGCTGACTGAGATATATTTCTTATTTTTTGTTTTTAAAAAATATAAAATTAGTTTTTAAATAAAATATAATGATGTATATTATATCTTTAAAAATTATTTTTAAAATTTGAATATCTTGTCTTTTTTTAAAAAAAA…
>VIT_204s0069g00610
TTATAAAATATAAATGTAGATTGGAAAAAAAAAACTATAAAAAGAAAACAAAAAACAAAACAAAAAGGCATAAATGGATAATGGGGAATAGAAAAGGAAAAAGAAAATACAAAGAAATAGAAATTCACACTCACTATGTGTAGGGATTAATGAAGGATAATATTTTTCAACTTAATTTTTATACTTTATTTGGATCTTAAGTTTAAATGTGGGTGATAAGAGGATGTTGGACCAATTTTCAGATCCATTTAACTTAAAGCCTAATTCTCCATAGCTTTTGAAAATTTAATTAAAATATTTTAAAAAATGATTGATTCAATTTCTTTTATATTTAAATAGTTGAATGTACAAGGTTTTCTACATTTTTGTTATGAAAGTCATTTTATTATATAAAATTAA…
>VIT_204s0069g00630
CATTTTGATTATGTAATAGGTTTATATGTTGTTGAGTGTTGACTATTATTTTAGATGAATTTGACTTGATGCTCAAAGTTACAATTTTTGTAATGTAACTATAACTTTCAACTTAACTATAGTTAAGTTATTTGGTAATGCAAATCAACAATTGTTAAGTTCAGGTGAATATTCTGAGTGTGAATTTAACCACAATTAAGTTCTTTATTAATGCAACTCAACCATTGTTAAGTTCAGGTGAAAATTCTAATTGTGAACTTAACTATGGTTAAGTTCTTTATTAATGCAACTCAACTACTGTTAAGTTTAGGTGAAATTTTTGATTTTGAACTTAACTGTGGTTAAGTTATTTGTTAATGCAACTCAACTATTGTTAAGTTTAGGTGAAATTTATGACTG…
>VIT_204s0069g00710
TAAACTAATAGCAATTAATACAATTGTTAATGATATAATAATTGAATGAAAATGGGAATATAATTATGAAAGATTGTTATAAAATATAAATGTAGATTGGAAAAAAAAAACTATAAAAAGAAAACAAAAAACTAAACAAAAAAGCATAAATGGATAATAGGGAATAGAAAAGGAAAAAAGAAAACACAAAGAAATAGAAATTCACACTCATGTGTAGAGATTAATGAAGGATAATATTATACTTTATTTGGATCTTAAGTTTAAATGTGGGTGATAAGAGGATGTTGGACCGATTTTCAGATCCATTTAACTTAAAAGTCTAATTCTCCATAGCTTTTGAAAATTTAATTAAAATATTTTTAAAAATGATTGATTCAATTTTTTTTATATTTAAATAGT…
>VIT_204s0069g00730
TTTGGTTATCTCAAGAGAATTATGTTAAAAAGGTTCTTGAGAGGTTCAATATGGACAAAGCAAAGCCTGTTAATTGTCCACTTGCAGGCCACTTCAAACTTAGCTCAAGTCAATGTCCTACAAGTGATGAAGAGAAAAATGAGATGCAGAAAATTCCCTATGCTTCAGCAATTGGTTCTTTGATGTATGCCATGGTTTGTACTCGACCGGATATTGCTCACGCAGTTGGGGTTGTTAGTCGATTTATATCTAATCCGGGGAAAGAACACTGGGCAGCAGTGAAATGGATTCTGAGGTATCTTCAGGGCACTTCAAAGATGAGTTTGTGTTTTGGTAAAGGCGAGCCTATTCTTGATGGGTTCACAGATTCTGATATGGCTGGTGATGTTGATAGTCGAA…
>VIT_204s0069g00790
ATTTAAGACAAAAAATAAAACATAGAGAAATTAAAAAACCATAAAAAAATAAATAAAAACTAATATGATATCATTTTTTCCCCTCTATTGATATCAAAGATCTTCAAATTTGATATTCCATGTATTTTTTTTTTCATTTAACTTCTCTAAAAAAGTTTATTAATTTTTAAAAATAATTTAAAACCGATTTAATTAATACCAAAAAGTCATGAAACTCAATAACATTAAAACGATATAGACCAAAATTCATTTTAAATGATTTGACTAATTTTTTTTCATGCATATAATCCTATTTTTGAAAAAAATTTCACTAAACAAATAAGCTTCAAATCAAGCAAAATTTAATGTATTGGATTCATTAACAAGTCTATTAATTTTATTAAGAAACTATTTATTTTT…
>VIT_204s0069g01010
TATGAATGTTTACAATCATACTTATGGATTTTGGAAGCAAATTCTCTGCCATTCACGTTGGTGGGTGAGATCCCATCTATCAAAATCCTGACTCATTTTACATCCTTTCTAAACAGAAAGAAAGAACCTTCCTAAAATTTAAAAATCTACCTTAAACTCCATGATTTCTATTTTGCATGATATTCGCGGTATCCCTTTTTGGAACCTCACAACTTTTTTCACTTTTTTTCTTGGATGTATCTGCTACCTGTCATTTGGGCATCCAGACCTTGCCATGTCGCCTGCCCCTTGTCGCCCCAAACAGAATTCTTAACATTTTTATTGAACCTATTATAACATTATACGCGGAATTGAATTCCCATGTAAATTATATGGAAGATTTGTTCTCTTAAATTATCT…
>VIT_204s0079g00690
ATAAGTTTGAGCCATAAGAGCAATTGTAAGCCTAGTGGATGGGTCATTGGATACCAATCCAATAAACCTATACTTTTTATACAAAATGTTCTATTTTATTCAATTGTATGCCAATTGGTTTTCATATAAGATGGTCAAAGCCCGATCCAAGATATAACATAAACCTATACTTTTTGCATAAAATGTTCAATTTTGTAAACATTTAAAAAAAAAAGAAATAAAAATAATAAGATATAAGTTAAACCTATACGTTTTGTACAAAATGTTTTATTTTATATCATTTTTTAAATTTTTAATATAAATTTTTTTATTCAAAAAATAAAAAGTAGTAAGTAAATCCAAATAGACATTTAATGTTCGTATACTAATTTAAGTCTTTTTTCATTTTTATTTTTCACT…
>VIT_207s0005g00340
TGGTAAAGGGATGGGGGGAGGGTTTGTGGGAGGTTCCAGGTTCAAGTCCCAATGGGGACAAAAAATTTACCTATCAAAAAAAATATTGACTAGGGATTGGGCTGTTGAACTATATTGGCCTCACTTATTCAATGAAAGCCTTTTATTATCTTTTGATTGAGCAGTTCAATTGTGTTGGCCCCTTCAATTCAATGATAAACCTTTTATTTTATCTTTTTCATGTAGTATAAGATGCTTTGTTTTAGCTAGTTGGCCTTCCAATCAAGCAGGTTTGTCATTGATGGTCTGCAGCCTGTGTAGGATCTGAAGAGGGGACTATCTTTGCTAGTAAACATTGTTTTTGTTTATATAGCTTTTTAGATTTAATTCAATAATCTGCAGCGTCAGAAACGAGCTAGC…
>VIT_207s0005g01210
AACTATCGATGACTAGATGAGATTTAATATGTCGTCGATGACACAGACACCAACAATGAAGATAACTTGACAATGATACAAAAGGGAAGTCTTTGATGAAAAGGGCAATATTTGGTAAAAATGGTAAAATCGTAATAGTTTATTCCCCCATTTTTTAATTTTTTTTTTTAAAAAAAATTTATAATTTTAAAATTTAATGAAATGATAAATTGGTCTTATAAAAAAATTGGACCTGAGAAATTATTATATTGACTAACCATTCCATGTAATTTTCTTTAAAATTTGTAATTTTAAAATTTAATAAAATGATAAATTGGTCTCATAAATAAATTGGGCCTTCAGAAAAATCATCATATTGAGTGACCCTTCCGATAATTTCCACCCCAACCCATCTTAATA…
>VIT_207s0005g01450
ATTTTCATAAAGTCAAAATCGAGTAAAGACATATCTTGATTCATAATCAATTTATTGAAGAGAAGCCAACTGTTGAGGCCTCGCGTCCCTGGTAATCCACGTAGTTGCCAAAATGGATGGACGCACGATCTCAACCAATATAGATCTTTGATTCAGTCGTTCTACCTACAAAAGGCGTTCGAACAGGGTGTCCGGACGCACCCTTCGATAGTTTTGTCAGCCATGGTTAGAGAGAGATGAATAAGTTGGCCTTTTACTAGGTACAGTAAGCTTACCTTCCTCTTTGTGTGAAGGCTCGTATATATAGTATCAGAAGTTTTGTTCCCCTCTTTAATGGTGGGGAGATATTTTGTATTGTCATGATGACACTAGGTGGTGGCAGGGCCATCATCACCCTAC…
>VIT_207s0104g00090
ATGATGATCAACAACAAATTCAAATATGATTTTTTTTTCTATTTTAAACAAAAATTTAAAATTTCTATAAATTTTATAATTATAAACTTGATAAATATAAAAATTATAATTATTTAAAATGTTTGAAGTAACAAAAAGAAATACTACTTAATAATGAAAATTTTTTATAACTCCATAAAATAACTTGAAAAAATAAACTAAATATTAGCAAAGTAGGATGGCCCACTAAAACAGCCCACTAGAATGGCCCATCAACACGACCTATCGATACAATCCAATACTAGTACAACACGACACAATATGATTTGCTCGTGAACCCATAGTCTTGTTAGGTCGTCTATTTGGCTTGTATAGGCCAACACAACATGGCACGACTATCAATTGGATTGTGTCAATTCG…
>VIT_207s0104g00270
TAGATATGGTCAAAAGAATAGTTGAAAGAAAGAGAGAATATAATGGGAGAGAAGGTGTGGTCGGAACGCGTGGTCCAAACTCCAAAGGCCCAGCCCATGAAGATGCGGCGACGAGCCATGGATGGCGTGGTCCTCCTCACTCCTCTGCCATCACCTTCCAGCCAACCAGCCAAAGACGTGACCCTCTTTCTCTCTCTCTCTCTCCAACCCAAACAATCCTCTCTTAAGGATTAATTTATCAAATTATTGTCCTTATGCCTCTGGACAAAATTTGGTAGTACTTTTAATTTGTGGTAGGACCATACCCTAGCAATAGGCCATAGGCCAAGGACCTTTTGCCTATGGACAAAATTTGCCCTAGCAATAGGCCATAGGCCAATTTTCCCAAAGGACCCCCCT…
>VIT_207s0141g00270
TTTTCAATCACCCCATATTGAACTCCACATTATAATTTATCTTTTATTTAATATTAAAAAATTTACAAAAATATTAAATAAAATAGATTTAATGATGATGATGATGAGGACAATGCCGATGACTGTATCATCGCGATACTTTTCACAATTACTACGCAAAAAACCCGAGTCGCCGTCGGCACATTCCATCACAGCTGCTGCACAACCACCCTGGTCTCTGAGAGGCTATGAAATCCACACACGAAGGGCTCATGTCAACAACTTGTGGACGAAGCTCATAGAAGTAACGATCACATTGCGCTATCGCATTTTATGCAGGAACAGACAATTTGTTGTACATCCCCATCTCAGTGAAGCATTTGAGATCTAAGAAGATTTTGGCCATAACTGCACCACCTG…
>VIT_207s0141g00290
TAACTCTAGAATCACACTCAAACAACTTACCAATTCCTCTAGTAATTTCAATAAAATCATTAGTATTATCATCATTAATAAAAATAAAAATAAAAAGTAAAAAAAAAGTTAAGAGTAAGGCAATAATGCTTAATCTTAATCCAAATATTCCTAATAAAATAATAATAATAATAATAATAATACATAACATACGCTTTACATTTTCTCTTTTATTATTTCAAAAAACGTAAGTGTAAGAAACCAACAACCCTCAATGATTTAACAAAATATTAGTAGATAGATGAATAATATGAATTAATAAACACAAAAAGAACTTAATCTTGAATATCGAGTTCAATTTCCAAATTCAATTCAACAAAGTCAATTTTGAATGTAGTTCTTAATTTCTAATAAGCCCCA…
>VIT_211s0052g00540
TGTGCCAACTACTCCGATCCAACATATTGTCTTAGTCCATCTAATCATGTCCAACTCTCTCTAATGCATCAATGTGCTTTATCCCATACACCGATGCCCACTCATGTGCCATGTCAAGGTGCCATGGCACATTGAGGCTTTTAGTTTGTGTCTTAAACCGTATGTTGTAAGACCCTCTCGTGTCTTGCCCGAGCCAACCATGCACCACCATGTATGTTGGTGTAATTATCGCAACAACACCCTATGTCATGCCCAAGTCTTCTTGGTCGCATCAACAAGTCATGGCATTGCACCAATGGCTTTAATCATTCCTATGCATAGGGCATTGCACCCCTATACCATGCAAAGCCATTTGTCTAAGTCAATCACATATGTTGTAGCACCATCATGTCATGACAT…
>VIT_211s0052g01600
TTCAACTACGAATATTTCTGTGATAAAAACCAATATATCCTTATATATAAAAAATGAAAAATTGAAATGCAATAACTTAGATAGTGTTTGTTTTTTGATTGAATAAAAAAAGTCAAAATATTAGGTTATTTCTATTCCTCTAAAAGTATATTGATGATATTAATCAACATAATTAAAATGATGTTATTATCAATAAGCTTTAATTTAATTATGTTAACTGATGTCTATAAATTACTTTTAATTGTATAAAAAAAAGTCAAATATTCAATCGAAAAACAAAGAACACCTTAAATATCGAAAAGTTGTAATCGGGTATTCACAATAACAGTGACTGACGTATAAATGCATGTAGTGGACTCCAAGTGGATGCCCACTGGTGGCTCAGTATGGGACAGTTCC…
>VIT_211s0052g01630
TAAATTTAATCCCAACCCTCTACCCTTTGTTCAAAATAATTCTTATCCCATTCCCATTAAAAAAATTAAATGGAGTGGGGTACACCCTACCCAACATCGTTTAACCTTTTTATTTTGAAAAATTTTTAATTAAAAAAATTATTTATTTATTTAATTATATTAAATAAATATTTTATAAATAATTAAAATATTATAATTTTTATAACTTATTTTATTGAAAAGTATTATATATATATATATATATATATATATATATATATATATATATATATATATATATATATATATATATATATATATATATATTAAAAATAAGAAAATAAAATAAAATAAAATTAATTTTTAAAATTAGATTATATATATAATTAGGGTGGGACAAGTCAAGGCAGAACAAGGTAA…
>VIT_214s0066g01090
GTGGGCGTATATCTGATTCTGTACATCGTTGGTAGAGGAGATTGAAGGTTATATAAGGCCATTTTGAAGGCTCTCTTGTCACCTTCATGTTCCCGATACCGATATATAGCAATCTCGTAATGCCTTAAACATGGACTGTACCATCAATGTTACTCTGAAGTACTGCATTCAAGTCATTACAAATATTGGGACCAAATTTTTATTATGAATATATCCATATTTATCTAAGCTTAAATTGTGATATAGTTAATTACTATATGCTATGTCTCGTGATTATCATGCGTGCATGCATGCTGAGATAGCATGGCTTGATTCCATATTGCCAACTTGTTATCACTATTTGGGTGGACTGATCATATAATTTTCACAAAAACTTCAAGTTTTAACAAGGAAAACAAC…
>VIT_214s0066g01400
TCCTGATGGCCCTTGAAGTCAAAAAGAGTAGGCTTCACGGGCAGGCAATAATGGTGCTCTAATACAGGAGAAAGATGCTCTCCATCTCTCACACTCAATAAGGTAAAAAGTTTCCACAAGGGCAGTGCTGGTAAACATTTGCTAGATTACACAATTGACCAAATAATCAGTCCATTCTTACCAGCCAGAGTGTCGGTTGGGTAGGAGGCATAGCTGTATTTGCGTCACTTTTAATCTGTAATGAAGTTTTTCATCTCCTTTCAATGTTCCTGTTCCAACTTCACAATTCCCCTACTCTTCAGTCCCCATTTGGATCATGGATTCAGCCTAGTCAGGCAGCAAAGTTGGAAAAATTTCCCACAAATCATATGGATTTGATCCATGGTTCTCAGAAAATAG…
>VIT_214s0066g01630
GATAAATCTTAAATAACATAATAATGTAGGACTCAACAATTGCAATTTGCAAATAGGAAGCACCCTGTTGCTATCGACCTTTTTCTCATAAGTTATGACAAAAAAAATGAAGTCCTAGCATCATATTGGAATTGGGGTGATAAAATAGCCCATTGACAGAAACCAAGAAAACTGTGATCCTTCTCCTGAGAACAATCGTGTTAAAGAGAAGGAAATGACGAAAGGAACAAGAGAGGATGTTTTCATGGTTGAACTCCAGAATCACAAGCCACTATTTCTCCCCGTAGTAATAGGCAGTGCTGAGCATTAGTGCCACGGTAGCACCTTGAACGACAACACGAGCTCTCATTAGTTTCTGACCTAGATGGGAATTCCCTTTCTTGAAACTGATCAACCCAG…
>VIT_214s0068g00920
TTCTACTGGCCCATTTATATTAATCTCAAATCCATTTAAAAAGATTTCTAAGTCCATGTTTGGTTCCCAAAAAGTTTAAAGAAAAATGTGAAGAAAAGAAAATAAAGAGGAAAAGTAGAATGAGAGAAAAGTGAAAGAAAATAAAAAAATAGATTTAAAATTAATAAATTATTTTAATTTTTTGTTTCAAAATCATTTCATTTATTTAAATCTTTTATAGAAAGATTAAATAGTTTAAAAACATATAAATTTTTTATTAATCTCAATTATATTTGACTTTTGTTTTATATATTTTTTTATGGTAAAACCAAATATAAGAAAATTATTTTCTTTAATATTTTTTAAGAACCAGACATAGAAAATGTATCCCGAAAGATATAAGGTTATATTATCTAATAG…
>VIT_215s0024g01540
AGCCACTATGTTATGCTAGCTGAGGCTATCCTAGTACATGGTGAAATAGGTTATAAATTTTGTTGATTACTCCCGTCTGAGGACTGAATTAGAAGACACCAGCTGGGCACGGAATCAGTCCACCACCACCGCTCGCGCCCTAAGGTTATGTGCCCTTATATGAGTTTCGACTTGCTTTCTATTAGGAAATTCAACCCTTCACGTGGTAGACATCTAGAGCTCAACCAAAAAGAATCCAATAACAGTAGATTAGCCTATCCGCAAATCAAAGCAGGCCCAAATGAGAATAACAGGCCTAAATTAAATAATTTCAAGCGCCCAATTAAATAAGCCCAACGGAGAAATACTAAGCCCTTAACCCAAATAAATAAACCTAACAAGAATATCATCAATCCAAAA…
>VIT_215s0107g00150
AGAAAAGGAGAGCATCTTCAATGTGCCTAGATTAGAACCCAAAAGGCCAAATTATTTAATTATGTGTCATTCAATCTCAGATTTAATAAAACCCTATTTGGTCAATAATAGGTTTGATTTCTAAATCATACAAAGACTAATTTATTTGACTAACTTAGGAGAATGATAAAATCAAACCAAAAATTTTAAAACCTACATTAGATACACAGAACATATTAAAATCAAGAAAACAAACCCTAACTATAAAACCAAGCAAGTGTAGCAGGAGTAGAAAGAAAAACTTATTTTTCCCACTTAGAGAATTATTTTGATTGTCACAAGGTCCTAAGGCATAATTTATGAATTCTAGGTTAAGGGAAAAATATCAAAATTAATTAAAGAAATCACCAACTAATTTAA…
>VIT_215s0107g00160
TAAGTATAGGAATGGAGTAATCCTGGTTTTCCTACATATAGATATTGAATTAGTTTATTTATCATTTCCTTGATCTTTTAATAAGATAATTATCATTTCCTTTTAGCAAAATTTAATATGGTTTTTTAAGTCAGGATTGAGATAATATTTAACTTGTGCCTTTTCAAAATATGAAAATTAGATGTAGAAGAAATTGTCATGGTATGAGTAAATTTAATGTTTGAGAATTGGAATTTTATTAATTTTTTATTAAAGCTAATTATAATATTTTTAAAATTTTTAATTAAACATTTTTTATTTATTTAAAAAACAATGTTTGAAAAAATGTAAATCAGTAGGGCAACACCTGGAGGGGGTTGAATAGGTGTATTTAAAAAGATTATAATATAAGAGATGAAT…
>VIT_216s0098g00850
AAATCATGAGTTTGAATGCTTCGTATGTGGAAGTTTTTCGTAGGAGTTTTTTCAAACATGTAATTCCTTTCATACTTTAAAAATTCCTTGGCCATTGCTCAATGCCATGGAGGTCCTAGTTTATGTAGTCGCAATAATTGAAGTTGGAGTAAGGTTCTATTTGTTTTTTTGAGTTAAATTTTAAACAGAATTTAAAATTAAATAATGTTTTATAATATTAAATATTAAATTATTTTTTTAAATATTTTATTTTTATTAAATATTAAGAAATAAATAAATATCAATAAATTACTTTCAATATTTAGAAAAAGCAAAAAAATTTGACTTTTTCCGTTTAGTTAAAAAATCTAAAAAAATAACAAATAAGTTAAAAAAAAAAACACTTTAAAATCTAAAAAA…
>VIT_216s0098g00860
TTAGAAAAGCATTTTGACTAGAAAGTCTGCGTGGTTGGAGCTTAATTGGTATTGCCAGAAGGGAAAATAAATGACAGTTGTGTAGTTGCAGATGGGGATGGCAACAGCACGAGCTAGTGTAGGATAAGGAATACCCTTCTCTCAAAGCAGTTCCTTCACGCTTGGCCTGGATTAATGTGCAGAGGATACGATCATAGCCTATTCTGTTATTATTGATTCAACCTCCTCGGACATTATGGAAGCTGTTCTGACTACCTTCTTATCATCCATTCTTTAGCAGCTAAGGCGATTGAACGAGATGAGTTCATTCTTTAGCAGCTAAGGCGATTGAACGAGATGAGTTCAAACCCGAAGCAGACCTAATAAGTTAAGTATAGGCTTAGAACCAATACTTCATTA…
>VIT_218s0001g03470
AAAATAATGTAATTTTTCAATTATTTATAAAAGAGTTTTAAAAAAATGAAAAATCCAAAAATAATTAAATAAGAAAGAAGAGTGGCAAGTAGTAGAATAAAGACAAAAATGAGTCAAGTGGGTATTTTTGTCCATTACTATCTCATATCCTTGGATTTAAATATGAGTGGTTGGAGGACCAAATGTTAATTTTTGGGCCCAACTGGGCCCAAAACACAATTCTCCCATTAGAATATGGTTATGTTGTAGGTGTCTTATGAATGCTACGACAGGTACAAGAACTGGTATGGCTTTTTGTATTAGAAAGTTAAAATACAACCAAAATTACAATGATACATTTTACTAAATATTAGATGATTGATCAAGATGATCATAAATGAATAGTTAGGCTTGGTGGAG…
>VIT_218s0001g03910
ATGGTCCTTCCATTCAACAAAGTCAATGCATCCATTTTGACTCTCTATTGACCAAGTAATCTGAAAATGTTGGTATAATCTAAGGGAAAAATGGTTGATTTGTTTATGGAGAAAATAAGTCATATTTTTAATTTTCTTAAGAGCTTTTTAGTCAAAGACTATTACATGAGTGGTATTTTTATTGAAGTAGTGGCACTTAAAAGGATTTTGAGGCTATAGAAGAATGTAAAATAATTTATAAAACTTTTTGAATTAATATTTTTATTAATTGTGATCCTATTTCATATAATGAATTAATATTCACAATGCAGAGAATTTTGGTTCCTTATTATGGTTTGTAAGTTAAAATTATAAAATTGAAATTGGGTTGTAAGTTAAAGATCAAATTATAAGGTTTTG…
>VIT_218s0001g06090
ATTTAGACCCAGATAAAGCCGTACAATACTGAAGTTTGTGGTCTTCGTAATGATTGAATGAAAGGAAAGAATGAAAATGGGAGTTGTCTTTCCAGGAATGCGAACATAAGGTACGTGAAAGAATGGCAAAGGAAGCCAGCAAAAACATTCAGACCCCCCAAGGAATCTCTCACAGGATCAGATTTTTTTTTTTTGGTCCCATAGCATCACTTCTCTTTTAAGCCAATGATAAAATTATCGGTAATCACTAATATATCGATAATTCGATTTTACGGATATATCGAAAATATATTGATGGATATTTTGATACAAAAAATTGATCGACTTAAAATTGATCAAAACTTTTAAAAATATAAAATAAAGTTTTTAAAAATTAAATTAGAAATGTAATAGATATTT…
>VIT_218s0001g06120
AAGAGACGAGTTCCCATGTAAAAAAAATATTTTTTTTAAAAAAAAAAAATTTCGTAAAGGGAAGTCGTCTCTTGAAGAGACGAGTTCCCATGGGAAAATATATATATATTTTTTAAATATATTTTTTATTTAAAAAAAATCCTAAATTAAAAAGAGACGAGTTCCTTTAGGGAAAAAAAATATTTTTTTGTAAAAATATATTTTTTATTTAAAAAAATCCCAAATTAAAAAAAAAAAAAAAAAAAAAAAAAAAAAAAAAAAACATTTTCAAAGGAAACTCGTCCCTTCCCTGGAAAAAAAAAAAAAAAATTTTTTAAAATATATATTTAAAAAAAAAAAAAAAAATCCCCAAAATTCCAAAGGGAAACTCGCCTCTTCAAAAAACAATTTCCCTTGAAA…
>VIT_218s0001g06910
AGGCCCGGATGCTTCTGAAAGCATTATGGATAGGTTCCGAGAGTTGCGGTTTGTGCCTACATAAAGCATTATGCATAGGTGGACCTCGGGAATTAGAGAGTTGCCATGTGTTACGTCATCATTACTAGTTTCCCACCCCAAAATTCCCAAAAAGGTGAATGCTACGGTATTAGTTTAATTATTGTTAGTATGTGGTTCATATTAGAGTTAAAGACATATATAAATAAAAATGGACAAATATGGGAGTGAAGACATTTGTTATTCAGATTTGTATTTCTATTGTTGTGGATGAATGATAGGTTGGGGGTGCGGGGGGCGATGTCCCTCGCGGTACGGTTTAGGGGTATTTTTGGAATTTCATTCCAAATGATTAATATAAATACCCTTTTATGTAACCCT…
>VIT_218s0001g06950
TTTATATTAAATATAGTGTCAATTGTTTTAATAAAATTTATTTATATATTTAAAAATAATGTGATAAATTTTAAACTTAAATTAAACTTTTATATATATATATATATATATATATATATATATGTGTGTGAGAGAGAGAGGTATTATATACCACTTATATATAATATATAAAAAAATTATTAATTAATATAATAATTTATATTACTTTTTTATTTTTCTAAATAGGTATTTATAATTTATTTATTTTAAATAAATATAATTTATTATATTTTATTTTAATTAATTAATTATATTTATATTAAATATAGTGCCTATTGTTTTAATAAAATTTAAAATATATTTTTATATCAAATTAAAAATATCAATTATTTAATTTCGTATATTATTATTTTTAAAATA…
>VIT_218s0001g07360
ACGGGTTGAAATCCTTTGCATGCACCAAAGGTCATTTTCTATCTCTAGAGTTAGAAAGTGCGGGTGAATTGATAACCTAAAAAGGTAGGTTTTATGAAAAATAGATTTTAGGAAAAATAATTTTCAAATTATTATTTAAGGGTTTGAGGGTAAGTCTGAGATATTGATGATTTTTATTATTTGAGTGTATGTTTTGAGGATTATTTTTTTTAAGTCAAAAGTCAAACTTTTTAAAAAATGTTTTTTTTTTAATGAAGCATGATTATGTGATTCTCATAAAAATTAATTGGAGCCCTTAGCTTAATTTTTATCATTTCTTCATATTTTCCTAATAATCAAACAATGCACAATTCCAAAATCCCAAACATATTGAAAATAGATATGCTAAAGTTTTTTTCC…
>VIT_218s0001g07700
TCTGAAAATTGTCCAATTAGCCTTCCTAATATTGTATGTGTCACGTGACATGCATCCAGTTTTTTTTTTTTTTTTTTTTTAATATTAATTAATATTTAATATTTATTAAAGCTCACCAACCAAATGAAAAGATAAATATATGCCCAGTAGTCTGCCCCTGTAGTGGGTGATGATTATTATTTTTTGACCCAAATAATAGTAAGTCTTTATCATGCTTGAAGCTTCAAAATTTAAAAAGCTAAAGCTATTTGACAGGGATAGCATAGCATTTAATATTGCTCACTTAGGCAATGCTGGTGGTTGGACTCCTCAAAATTTTCATTTCATTTTTATTATTTAAAAAAAAACTATTTTTAAAAATTATTTTATGATGTTTTATTAAATAAATATTTATTTGGG…
>VIT_218s0001g09040
CGCCCTGAATGTCACAATTTGCCACACCACCGACTAAGACAGAAACCCTTCAATTCTTTGATGAGAACACAGAGAAATAAAAAAGAAGATTTTTCAATAAAAGGAAGATCTTTCAATTGCTTTCTTGTCTCCAAACAAACTAAAAACAATAATGATAATAATAATTGCAATTAGCAAAAAGGTTGAATTAGGTTCAGACTTATGGAGGTTTCGTTTTTGAGATTCGAACAATGTTAATGCCCCTTTTTCTTTATTTTCCCGTGCTTTCTAAGCAACCAAACGGAGGAAAAAACAAATACCTTCCAATGAGTTTGAGGAACTGAGACATGCCGTCGCAGTAAGTGGTCTTGCCTGATCCAGGTGGACCAATCACCACTTGCCCATATGCCATCTTCTCTT…
>VIT_218s0122g00450
TCTTCATGTCTTTCTTGGCTTGATAACCTTCAACTCACCAAATAGACAATAAGACAATGTCTCCCAAAGACCCAGATGCTGGATAAAACAGTGGACATTCTTTCAAAAGACCAGACAATATCATGCTATAGTAGGCTTCAATAGAGCTCTAATCCTTGACTTTTCCACAAATAATCAATGAATTTCATAATTTTCCATTGTTTGGTGAACCCGAACCATTACGCAAGGGATACAGAGTTGGATAAATTGATCATGACTGTTGCCTTCCACAGCTAAATCTATTGAACCAACCCGACAACAATGACTATCATTTGTGTATCTTCAAAATCCATTTCCATTGCAGTGGTTCTCATGGGTTTGCAGGCTCCCAAAAATTTCCAACTATGAGCAGCGTGGCTC…
Promoter sequences of genes are involved in anthocyanin biosynthesis
>VIT_201s0010g03460
TGGTCGTTCTTCTCTAACTATAGCATGTACTGCATGTGACACATGAAGAACACCTGTTTGTGATGGAACTGGAGTTGGAAATAGAGGTGGTGGTGGAGGTAGCAATCTAAGTCGACGTGGGCCCCGTCTACCCCTCGGAATGGCTGGCGGTAAATCTAGCTGAGTAGATGTGTCAATCTGCATAGGCATAGAGACAAATATAGATGTCTTTGGTGATGGTAGAACTGATGTCCTAAACTTAGGTCCTAGTGGAGTAGCTAAGGAAGCATTTATGTGCAATGAAAGATGATCGACATATGGGGTAGAAGGCACTGAAGATACATGCTGAAGTTTTTTTCCTTTGTTGTGTGACAGTATATATTGGAAACAAGTGCATACCCAAGAGAGCATGAGCAGCTG…
>VIT_201s0010g03470
ATATAAATATATTATAGATTTTTTATTATATAATATAAAACACAAATCATTTTGCAAAAAATTATGCAGTTCCTCAAGTAATAAGTAAAATTTTTTAATTCCTTAATTAATAATGATTTTATATCCTATATTATATAAATTCAATCATCTTCTCATATATTTTTTTAAAAATAAAATAAAATAGAATAAAAATTATGTAAGTTGAAATCAACAATAAAATAAGAAATTTTAAAAATTAAAAATACGATTAAAACTCATATACTTAAAAATTAAATCCAATTAAAACAAAAAAAATTAAAAATTAAATACAATTAAATCCAAAAAACTTAAAAATTGAAAAAATAAAAATTGACTCTCATTATATTTCAAACTCTTTCTGAAATCTATATTTTTTATTAC…
>VIT_201s0010g03510
TAACAAAAGTACCACTATAGATAACTGAATATATTAACCTATTTAGTTTTTTATTGTCATTGTTATGACTTTGATGGTAATTATTTAAATAATATGCAAAAAAAAAATGCACATAATGTACTTTATAAAAACATTATTTATTAAAAATAAAAATAATTTTAATTGTAAATTTTTAATTAAACAAAAATGTGCTTTTTTATATATATTTAATAAAAAAAATTAGTTTTTATTTTTATTTTTTCTTTTTAAACATCAATATAATATGATGAGAATTGTGAATTTATATTAAAACTTTAATACAAACACTTTTAAAATCTTAATTTTAACTACCTGAAATATTATTTTTAAAATTAAATACTCTTAAAAAATAATCATTTCTAATTTTTTTGTTGAATGAAA…
>VIT_201s0026g01340
TATCTATTTTTAAAAGTTTTATTTTACGAAATAGTGATGAATTAAAATGGTAGTTATCAAATTATTGTAGATCACATGTGGACGAGGGAGGATTTTTGAAGTTGAAGATAATTTTCACTTGCAGAAATTCATCAATAATGACTGATAACAACTCAAAGAAAATTCCAATAGGTTTAATTAGCCTATTTTCTAAGCAATACTATAAAGGAATCAAATCTAAAGAATTTAACTAGGGGACAACAATTGATAAGAAGTATCGTGTACACATTTAGTAGAAACTCACCTCTAGAAACCGCTATCAAAAGGTAGGGATCGACACAAGGGATTCAACTGAGTCGTTACATAAATCTTTCTCCTGTACTCATCACTTTCAACATAAAGTATATATTTGTGGTTCAA…
>VIT_201s0026g02400
ATCCTTATCTTTAGACTTTGACTCTGCATTGAGAAAAACAGTTTTTCGTCATAACAAAAAAAAAAAATTTAAGAAAATATGTTTACCAACTAAAATTATTTTCTCTTTTATGTTCTTAAGAATAGAAAATATCTTTTAATTTTTTTCTTTTATTTGTTTTTTGTTTTTTTAGAATTGTTTTAAAAAATAATTATATAAATATTAGATATAACAATTATTTTTAAAATATATTTAAAAATATTAAAAATAAATTGAAAATATTTTAGGTTTTCAAAACAGATTTTTATTTTACAAAATATCATAAAATAATTTTTAAAAATTATTTTCAAAAACCATCGTAAAACACATAATGAACCTAATATTCAAGGATAGGGGCAGGAGAGTCAAACTATGGCTTGA…
>VIT_201s0026g02590
AAGGATATATATATATATGCTTTTAATTTATATAAAGTTTCCTCAATTCTAATTAATTCTCATCTAATTTCACCCATTTAATTCTAAGGCTGCTCCCTCTAGTACTGCAAGCTTCAAGCCTTCAACCTCCTTTTTATTATCACTGATTTCTGGTTCTTTCTCTTACTTTTCTTTTTTTCTTTTCTACAGAGAATGAAGAAGGGGTGAAAAGTGAAGAATCCACACAGAATGTGGAGTATTCAGCCGCTTTGCGGAGTGCGGACAGAACATGATAAAGATATGAGTTGGAGGGCCAAACAAGCTGCTTACGAAGAAGAAGTTAGCTTTTGGGAGAAACTTGAGCCTCATAGGATTTTTGGGTCACCTTACAGATTAAGAAAACGTTTTGTTTAGATGTAA…
>VIT_202s0033g00380
AAATATAATAATTTAATATCTACACATTACTTATTTTATCAAAAAATTTCAAAGGTTCAGGTGAAATTTTTATACTTTTATCAATTTCCATCATTTTTCAAATTTTAAAACAATTTTAATTTATATGCAAATTTTTATACTTGTATATATTTGAGGGAAAATAATTGTCAGTGAGGAGAGTACATTGTAGGAAATGACACACGTCCCAAGCAACAGATGGATGGTTGAGAATGAACCCGGTCATTGAATTGACAATAGAAAAAGTTCTAAAATGTATTTTTATCGACGTTACTGGTCAGAAACAAAGTCCTCCGCGAGCCAGAGGCATATCCTAATGATTGTACCTTTCTTCGCTGACAATTCCCATGAATTAGCTGCTGCCACTGCATAGCGGCCATA…
>VIT_202s0033g00410
AATAGTCACAAAGCAAACCTACCCGGAACCACCAAGGAGTAGTTTGGAGAGAAAGGCCTCGCCGGATGCTCCAAAAGCCCCGCCCATGCACCCCGGACCACCACGTGTCCCGTCGCCCCTCCCTTTGTCGAATCTGGCAGCTCCGTCACCAGTTGGAGGGAGGGCAGGTGTGCGGACATGCTGAAGATGTCATTTTTGACCTTCTTCAAAGAATACACAAAAAACACCTCCAGCAGCGTGAGATCGAGGTTGTACAGCATGTTTATGATGCTGCATCCCATCAGCACCCGGACGATGTTGGGATGAATAAAGACGGGTGGAATCTGGGTGAAGTGGAGGAACTCCTTGAACAACGCCAGCAGAGGGAACCGGAGCCCCGCGTTGAATTGTTCCTTCGAG…
>VIT_202s0033g00430
ACTCCTACGTGATAATATAATTATCATAAAAACATTACTTTGTAATCAATCAAAATTTAACTATTATTATAAACATTATATAATAGTTAAACATACAAGTTTATTGGAAAACCATAATATTACAACAATTATAATCAGAATTGCCAAACATGATGAAAAAGCTTAATGAGACTTCGTAAACAAGGTAAATATCAAAGACTTTCTATACATCAATACTAATACAAAATTATAAACATGCAAGACATGTTACTATAACAAGAATATGAGATTATATAAGAAATTCTCATATAATTAACTCTATTTATATTTATGTGAATTCTGCCTCAAAATCTCATAAATGTCAATTTGTATGACATTGACAATAATATACATAATATATAATTCATATAAATAATCACT…
>VIT_202s0033g00440
TGGAATTTTTTTTGATAGAATAGAAATAAATTTAGAAAATAATAAAAAAGAAATAAAAGCAAAATGTAAAATTTGTAACAAACTTCTTAGTGGTGGCTCAAATGCAGGTACAAGTCATTTAAAAAGGTATCATGAAAATTGTAAAACTAAAAATAATGTAGATATTAGAAATTATATGCAATTAGGTAAAGATGAAAGTGGAAATTTAAAAACATTTTCTTATGATGAATCTTATTGTCGTGAAGAAATGATTGGTTATATAATAAGAGCAGAACAACCTTTCAATTTCACTAGTTCGCCATCATTGCCAAGAGATAATGATTAAAATATTTTACTAAATGTATGTCATATTTTTATTTTTATTTTTATGGTTGAAAAGTACAAATGATTGACATATAA…
>VIT_202s0033g00450
ATAGATTAAAAGTTGATAAATTATTTTTTTGTTGCTTCAAACTCATTTTATTTATTTTAACTCATCAATATAAAAATTAAATAATTTAAAAATACATAAGTTTTTAATTAGTTTTAATTATATTTTATTTTCTTTGATATTTTTCATAAGACAACCAAACATGAGAAAATAATTTTCTTTAACATTTTTTTTCTTTCCTTTGTACTTTCTGAGAACCAAACATAGCCATATGTTTTTTGTTTTTTCGGAAATTTAAGAATTTGCTTCACATGGTTTTTTAGAACAACTTTTTATTATTTAGAATAAAAAAACACAAAAATATGTTTGACAACCATAAATTTTTTTTTTTTTTTATGTTTCTAAGAATAAAAAATAAAGTTTTTTTTAGATAACATATGA…
>VIT_202s0033g01380
TATGTGATGAAGACAATAATTGAAGAGGAAGAGAAAGCATCAATGAACCGGAAGCAGGAGAAGAAGAAAGCTTTGTCATCAGCATCTTCATCTCCATCTCCATCTCCATCATCATCTTCATCATAGTGAAGCTTCAGCTTTACTCCTAACATCACACCATTTCGATTTCACGTACTCTGCACTTTGGGTTTCGAGAGGAAGATTAATCTTGAGAATTAATTTCTCCCTTGGGTTCAGTCTCCGTCTAGAATGTGGAGAGAGAGGATTTTATTATTTTTATTATTTTTATATTTTTTTAAATTTTGACGCTTAAGTGGCAGAGCAGACGGCATATGTAGTTTGATATTGCGGTCAAGCTTTCTCTTTTCAAATGAATGATGTGGCCATGTGGGCTTGAAT…
>VIT_202s0087g00100
GTTACTAAGGTTCACTAAGGTAATACCTTAGGTACATTATGGTAGTGCCTTAGGTACATTAAGGTGGTACCTTAGCTACCTTAACGAATTACGTTACGTACCTTAAGGTAGTACCTCAGATGCAATAAGGTATTACCTAAGGTCAACTGATTGCCTAACCAATTACAACATAACAATGCCATGCTTAGTTCAAGAAGTTGTGTGTTGCTTCTCATTTTTTGAATTATCTTCAAACTAGGATGGAATTGAATGCCAAAGATACATCCTATAATTGACTACGAGTAGTACGTCACAAAGTAGCAACAGTAGGTTCACAAATATAGTAGCCAAAGTGTGCTAGGGTAGTGCCTCAGGTTCACTAATTTCGGTAACTAAGGTACATTAAGGCAGTACCTAAGG…
>VIT_203s0063g00860
AAACTATTTAATATAAAAAAATAAAAAATTTAAGGGCTTGTTTACGGATCATTTTTTAGAATAGTTTTCTATTTTTCAAAATAAAAAAACATAAAAAATACATTTGACAATAAAAAAATATTTTCTGTTATTAAAAACAGAAAACACGACGCTTTCAAATAATATCTTTTAGTTATTATTATTATTTTATTTTCACTTATTTTATGAGAACTGTTTTAAATAATAATTATATAAATATGTAAAATGATTAAAAATAAAACACTAGATATAAAAATTATTTAAAAAAATAAAAATAAGTTAAAAACATTTTATATTTCTAAACAAACTTTTGTTCTTTAAAATTTAAAAAATGATTTTCAAAAACTATTTTTTGGAATTGTTTTTGAAAAGTAATTACCA…
>VIT_203s0091g00040
ATCACTAGTAGGGTTAGTATTCATTCTATAATCCTCCTCATTAATTGTAGTCTCATTCATGTTCCAATCATGAACTTTATACCCTTCAGGTGACTCATTTTGAAATCTTTGTCCATTTTCACCATCAACAGTAAGAGTTTCAACTGAATCACAATGAATGTGTCTACTTTTATGCATCAACATTGAGTCCCCATTCAATTCTTTATCAATCTCAGAAGACATATGACATTCGAAATAAGAATTGCAAATTGATTTCTGATTGTGATTATCAATTCGCTTTTCAACTGTGATGCACAATGGAACAAGCAGCTTACCATTTGTACAATTTAAACCAATAAAGAATTTCACATCCCCATCATCAGTTAGTTGTATAGGACTTGTGGGTATGTTGGCATTGAA…
>VIT_203s0180g00200
ATGTAAAAACAAAATGAATCAAAGTTCTTAAATTGTAATATTCATTGACCTCACTACAATTAGTTAACATAGTTGAGTAGAGATTTCAATTTCCTTTTAAAAATTAGATCAGAGAAAACTCATAACAACTCAAAATTCCAATCTCCCTTCTTTTTCCCCACTTTCTCAACAACCAAACAACAAGAACATGTAAAGTCAAACCACCCAAATCCCACCATTCATCGAGCATTACACACACAAAAACAATTTCACCTACATGGGTACCCTTCAAAATCAACCTAGAAACCAAAAACCAAAAAAAAAAAGTCATTCTAATAATCACATCAAGAAATGCCCATTTGTAGACCCTCAAAATTCAAAACTCCAAGCTCTCTTAGCTCCTTTTTCAGAGGTAGAAGA…
>VIT_203s0180g00260
AGGTTAAACTCATCTTTGCTCTGCCAGGTAAGCATAATGTGTTCGTGGTTTTGCATGATTGGTCACCCCACCTAGTCTTCTTATACTTAGTGGGAAGCATGAAAAGGAAAGAAGCGCAACATTGTCGAAATTTTTGGGTTTGCTGGGTAGCTAGTGAACCTTTGGATTGCTCAATTTCAGGGCATTTATTTCAGGCATTTTGAGTGAAATTTAATTTCACATTGACACTCTAGTTCATCTGGCTCTTTTGCTTAATGGGTAATACTCTAATGGCCTGCCTGTTTACTTTTTTAAGGAATGGGAATGATTCCCCTTCCTTTCATTCCCTTTCACTTAAGCAGGGACCCGAAGAATAGGAAAGGAGGTGGGTGTCAACGTGTCGTAACTGTCAAGGAAACT…
>VIT_203s0180g00320
GGAGTTGGTTTTTTCGGGTACCCGTCTCGTCCTGCCCCTAATGGGACAAAATTCAATTTTAATAAACAGGTTTAGAAAAGGTTTGAAATTTTTTTAAAAACCCGGGGCAGGTTCAGGTATCACCACGTCCCTCCCCACCCCGATTATATATAAAATTAATTTTAAAATTAATTTAATTTAATTTTTATTTTACTATTTTTAATATATAGATAATAATAAAATAAGTTATAAAAACATAATTATTTTATTATTTATAAAACATATTTATTTTAATATAATTAAAAATTTTAAAAGCAATTTAAAAAAATTCAAAAAGAAGTTAAATGGGGTGGGGCGGGTATGAGAATTTATCATACCCACCCTGTCCTGTTTAATTTTTTAAATTGGACGGGGATGAGA…
>VIT_204s0023g01100
ATGGTGTATAATTCAAATCGGGTATTCATTGAAGCGAAATGTTCTTCTATTTGTGATTTTTCCTAATCACTTTTTGATGACATGATTGGTTGTTGTTTTGTGTGTGAATTTTCTTTCTTAAAATAAAATAAAAATAAAAAATAAAAAATAAAAATAAAAATAAATTTTATTTATATGATGACCATAGAGATGAGTGCACGAAGACCGCACTTAGATTCCCATGGGCTCAAAAGTCAATGCAAAGCTAATCTAAAAAATACGAGTGGTTTCTGTCACTTCCTTCTTTTATTCATTCAGACAAAAAAAGTTTACCTTTTTATACTTTTGGCGGTTGGTTGGAAAAAGGGCATCCCATCTTTTTATTTTTATTTTTATCTTTTAATTTTTTAAGGTTGGGCT…
>VIT_204s0023g03370
TCTTTTATTTTTTCATACTCAATTGTTTTTTATATTCTTCTTATATTTTAAAACAAAATAATTTCTTTAAATAATAAATTATAAAATAATTTTTTTCACCAAAAGTATTATGTAAAATGATTTTATTATATTCAATGTTTTAATATAAACAAATAAAAGAATTAGAATTTTATAATTATTATAAGCAAAAATTTATGTCATGAAGAATTTTCTAACTATTATAAACGAAAAGTAATTTAGTAACTATTATAAACAATAAAAAAATTGATTTTTATAATTATTATAAGCAAAAAATTTAGCTCGACCACTGCCGCTGGTGGTTGTCGACTTCCATTCCTGCTCCAAACCCTAACCGTTGCCGCCTCCCAAGACACCGGAGCCCCACCCAGGTCGTCGATT…
>VIT_204s0023g03600
TTTGGTATCATAGGTACTACATTTTCCATTGGAACATTTCCATATCCATCCTTATAAATCATATTTTAATGAAAAGAAACCTTAAAATTTGATCCTATCATGAGTAAAAAAAAGTATGGTTAGATTTTCTAAAAATCTACTTTAAATTACTTAGTGTTTGTTTGAATGTATTTTCTATTTTCTATTTTTAAAGTTAAAAATTGGAAGGTATTTTAAAAATAATAATACCTTTTATATATAATATAGTAACAAAAAATATGAATTTGTCCTATATGTTTAAAAATAACTTTTGAAGATTTTAAAATCAAACTTACTAATTTGTTTTAATTAGCTTTTAAAAATCATTAGCCTTTTAAAGTAAGTCTCAAAAGAATTTACTATTAATTTTAAAAATACAAA…
>VIT_205s0020g00730
CAGACATAAAATCAAGTAATTATTTCTATTTTAATTTTTGTATTAATAGAGACAAAAATTAGAAACATCTCAACCAGCTAATCTCCTAAGTCCCAACTAATTATTAATGGCACCTTTTAAAAATACAAAACTTTGACTACCCTAATCCTGTAATCCACTGATTGGACTTTGGAAGCCCACCGACAAGGTGTTTGGCCATTTTGGAAAAATTTTTCCCCCCAACATTTTCCAAACAGGAGTAGAGGGAATTTTCCTAACAGAGTACAGGGAATTTTCCAACATATTTAACTGCTTTTCATATGGAACCAGGAGGCAAGTTGGGCAAAGTCAATTAGTTCCAGAGCCTTTCTTAACTATTAAATCTCCACACATGACTAGTTTTTTTTGCTTGAATTTAGC…
>VIT_205s0020g01090
TCAAACTTTATCATAAGTTCATAACTTGAGAGTAACGTTTCATTCATTTTCATTCTTAATACAAGTAGACAAAGGACATGACGCAACTATAATCAAGTATCTTTGTCAATCATTTAGATGGTAATGCGGTTGGCAATTTTAAGTAAGTTTCCAGGAAGCAGGTGACCAGCAGGGTCACAAGACAATAGGCAATTGCAAGGGTTGGACAGTTACATTGTATTATAAATATTGAAAGCGAATGGTTGGCTTTTTAAAGTAAGTTTCCAGGAAGCAGGTCAGCACAGTCATAAGACAACTGGCCTTCCAAATCAACCATATGATTAAATTAAAACAGCAATGCCATACGTTTTCCTTCATGATTTTACTGAAATGACAGCCCATGACCAGAAACAAATTAAA…
>VIT_206s0009g01920
GGTGACTTCCACTTGTTCCAGGCTGGAGTAGGCCCATCTGGCCATCTCTACTTCCAAAATAATATTAAGGTATGCGGTTCTACTTGTCAATTTTTTGTCAATTTTTTGCTCATTTTTCTTGGTCCACTGTCTTCTTCCACCCCCTACCCTTGACCAGAAGAGGAAATGACACAAGATCCAGTGGGTGGTTGCTGATGATGGAAGTTTAGAAACAATCATAGCTTTAAACAGGTTCATCTGCTGCATCCCCTAAATGCTATATATAGTCTAATTGCTTCCCACTTCCCACCTATATTACCCCTTAAAATGACTCTACTCTCTCTGACAGCTCTCTATTACTTGGATGGTAGTGGGCCTGTTCCACATTTTGATTAGTACAAATAAATAATATTTTCAAAA…
>VIT_206s0009g02830
AAAATAAGAAATTTTTAAAACTAAAAAAGCATTTAAAACTTTAAAATTAAAAATATAAAAATAAAACAATAATTTTTCATTTAGTAAAACACGCTAGTAGAAAATATAGATATAGAGAAAGAGTTGGAAATAAAATAAGAGTTAATATTTTATTTTTAAAATTTTATGTTTTTTATTTTAATTGTATTTAATTTTTATGTATTTTAGTTGTAATTATATTTTTAAATTTTAAATTTTTATTTTATTTTATTGTTGATGTAAACTAATAAATTTTTTGTTTAATTATATATATATATTTTTAAATTAGTGAGTAAAAACTCACTTTTTCTAATTTATAATGTATTTATGGGATTTAATAATATAAGCAATTTTTTTTTTTTGAGAAAGAGGAAAAATCAA…
>VIT_206s0009g02910
TCACCCATCCATCATAGGAATATGGAATGAGAGGTTATTTTTTTACTTATACAACAATAAACTTTTTTGGAAGAGGTTTTTCTAAGTACAAAAAGTTATGAATAAAAAACCATTGTTACGATGAGTTAACTAAAATAGAATTAATTTAGAAAATATCAATAAAGTTGCATGAATTATTATCATGAGTTAACTTAATAAGAATAAATAGTAATAAAGTTAATGAAGTGAATTTGGATTGGCAGATATATTTGATGATAAGATTTTTTTAATAATAAAAAATTATTATGGCAGGAAAAATAGGACAAAATTGACCTTATGATAAGATTTTTTTAATAATAAAAACATTATTATGGTATGAAAAAAAGGGACAAAATTGGCCTTTCCTTAATTGTACCGGTT…
>VIT_206s0009g03010
AGCCACCCCAAAAGGTAGGAAGAATCTCCAACCCCCATTCTCGGCTCCCTTATCTTTTCCCTTACAACCAAAAATCAACAACTATCTTAGAATGTCCTTCAGTCCACCAAAATTCAACAACAACATTACAATAATGAAAACAAAATTGATTGATCACCAGCTAACATTAGGAGATTATAAGATAAGGATGTAATTGCAATTATTGAAATCACTTAAAGAGTAAAAGTTAGGAACATGCTCACAATAAATAAAATCACCTTAGAATTAAAAATTAGGGACATGATTATGATGATTAAAATCACTCGAGAACTAAAATGTTTTAGAGATACAATAATTGAAATCAACTGAAAAATAAATTCGGGATGTGATCGCAATTAATGTATATATAAACAACCAAAT…
>VIT_206s0061g00040
CTAATTAATAAAATACCGAAAAATGTGATTCGTGATTAATGTGTTAACATCAAATTTTTTATTGATTGTTCTTATTGTTTAATCATACTTTGACTTAATAATTTATTTAATTTCTTATTCAATTTACCAACAACCCCGATCCTTGAACTCCCTTGCATTTATTTTATTTTATTTTATTTTAATATTAATTAATTGTATGTTTACAATTAAAAATCAATTGTGATCATTAGAATTTATGGGTGGGGATCAAAATGCTATTAACATTTTAACTATTTATTATTATTTTTATTTAATTCAAAATAAAAATAAAATATTATTTATTAAATCAATTATAATTACTAAGAAATTATATTATAAAAACTCATTGGGGTGGCACATCTTTCACACCATTCTTTCTAT…
>VIT_207s0005g04680
AGTCAGTTGTATTGTATGTGAAATTGACAGTGCTCGAGAATGGAGATAATTGGAGTGTTGGGCAAAGGCAACTGGTTTCCCTGGGCCAGGCTTTGCTTAAACAGGCAACAATTTTGGTGCTTGATGAAGCGACTGCTTCAGTTGATACAGCCACAGATAATCTTATCCAGAAGATTATCCGAACTGAATTCCAGAACTGCACTGTATGCACTATTGCGCATCGGATCCCAACCGTTATCGATAGCGATCTTGTTCTGGTCCTCAGTGATGGTATTTGCCATTATCCCACTTCTTTAATTCAATAGATAAAATTTTGTGCCAGTGCAAAAGATAATTAGTAGCTAATAGTTTTGGTAAGTGATGGTAGGCAAAGTTATATGTCTGAACCAGATTTCTAAG…
>VIT_207s0005g04890
ACACACACTGTTGGCGTTGCAGATCGCTAACATGCGCACGTTGCGTACGGGGTTGGTTTGTTGGATCATGGATGATCCTCATGATGCCACGGTGGCGCCTCCATTTTCTGGTCTGGGCTCAGGCCTGCTATTCAAAACTAAACGTAATTAAGGCCCACGTTCTGACCCGGACCAATTCACCGGGTTTGGGTTTCTCTATCTTAAAATTTCCAACTCAAATTCAATCCAATTAGTTTGATTTTGTTTGATATTAAAATTTTACATTTTACTACATTTTTTGTATCACAAAATATGTTATTTGAAAATTATTACTTAGGTTAGGACTTAAATTTGACTTATTATTTTGAACAAATATTTTTTTTCTCCTAATATGAATTTTAATGGGTCTAAGCTAATCTT…
>VIT_208s0007g02030
TATACATGAAGATTTATATATAAAACCCAAAAATCGGCTAAAATTGCAGCCTAATATTTGTTGGCACTTCAACAATTAAAAATATTTAAAATAATTTTTAAAAAATTATTAAATTTGGAGCTTAATTAATTTAACATCCATTATTATTTCATCGTTTAAAATCAAAATTTTGAATCTAGCTATAATACAATATATAATGAGGGACCTGAGCATCAATGAAACGAGGTGCTTGCAAAATTGAATATTAAGTTTCATGAAGAAAACTATTAGTTAATTTCCGGTTGCTTTAAGATTTCAGTGCTGGATTCTTGTGTGCGCGTATCTTGGCGTTGAATTTTTTGAGGTGCATTTTCAAGTTTGGTTGAGATTTTGAAAGCAGATGATAATTTAATGGAAAGG…
>VIT_208s0007g02920
GAAAGCAACACAGCTCAAAGGAGATTGACTATTTCTAATAAGATTTTTATCCATTAAATATTTTATTTCTTATTTGTAATATTCAAGCAATTGAACATTCATTTGAATAGGTCTTGCTTTAGTAGGAATTTGACTTTCATCACATTCATCAACATAAGGCAATGAGACTTTATGTTTCTTTCTATTCCAAAAGCATTGGGTATAGAAGAACATAAATCTTTTTCAATTTGACCTTTTATCTTTTCAACTTTTGTTTGAATTTCCTTTTGTAAAATATTTTATTCTATTATTTTGTAATGTAATTCTTTGCTTAGAAATTTGATTTGTTGTTTCTTCTTTTGAATCATATTAACTTGGTTATCAAAACCATTCAATTCTTTTATCTTTGGTGGACCAAGA…
>VIT_208s0007g03560
GGTGTACCTTCTTTTCACTCAGAGTCACCAAATCCTTCCCAATTCGCGCCCACTGAGTTGTCCACACCCATGCCGCCATCAGTTCAGCCAGCCCAGCACACAAATGTTCCTTCTCCCGTGACCATCCAGTCTCTCATGCCTATTCAACCTATAGCCCCACAACTTGCTAATGAGAACTTACAAGTTTACATCAGGAGGAGGAAAAGACAGGAATTAGAGCACGGATCACAGTCAACATGTGGCCAATATATTGACTCTAATTCAAGTCTTCCTGAAGAGAACATAGGTGAGGATAGGGCTGGAGAGGTGTTAATTCCCAGCATTGATGATTCTACTTTGCCAATTGCATTGAGGAAGGGTGTTAGGAGATGTACAGATCATCCAATTGGGAACTATGTT…
>VIT_208s0007g03570
GTACCCTAGAATTTTCCTAATGTCTTAGTTTAGGTTGTGTAGAAAGTTCCCGATTTGCTTTTCAAATTCTGGTCATCTAAAGGATTGAAGATTTGCATTCTTTTTTGGAAGAAGAAAAAGACAGTCTATTTGGCTGGGTAAACTCATTATGAAAATGCAGACTTTTGTGATCACTAATTTGAGGGAGACTGTTTTCACCATACAAGGCAATGGGTTAAAAGGGACCGGACCCTTGCTGTGAAGCCATTTGAGGGAAGGATCCCACACGATCACCATCTCTAACGTGATTATTTTTGGATACAGATTAGTGGAGCCACAATGTTCAACCTTTCTGCTCTCACATCTGATATGTGGGCAGTGGTGATTCGCATCTTTTTCTACCGCCAGAAGGTATGCTTC…
>VIT_208s0007g05050
ATTCTCACTCTAGTTAGTCTATATGCATTTTTCTGACTCCTGTATGTGCATGATTTCGCTCTGAGTATTCATTGATTTCCTCATCAATTGTCATGTTAGCTTTATTTTATTAGTAGAGACCCGACTTTAGGGACTTAGAGGAGTGCTACGGTTTTTACCATACCTTCCTGATAAGTAATCTGACCCTCGAACCCCATCCGATTTTTCGCAAATCACCTTTTCCAAATAAGGAGTCATACTTAGGGTTTTTCTTTCCTATTTTGTTTACCCTTTAAAAAATAAAACAAAAATAAGTGGTGACTCAAAGTCATTTTCTTAATCAATAAAAATCATAGTTTTTCAAACAAAAATCGAGCTCGCCATCGAGTGGGAAACGCATTGAGCCGAAATGCAGGGTCC…
>VIT_208s0040g00780
GTAGAGATGTGAAACTTGTGTACAAGGAGCTGCAAGTAAAACAGAAGGAGTACATTAGACACCAGACTCAGATTTTCAGCACCATGCTTTCGAGGATGGGTTAGAAACATGGAGTTAGTAATCTAATCATCTCAACCATCTGGACAATTTCTTTGACCGTACCAATCGGAACAAATTCTAGACTGAAGGCTCAGTGCTTCTCAATACATATCAGATGGTTCACCTTATTCATTAAAATCATCAACACACATTTCAAGAGATTATTAGATGTATGTGTGTGGAACATGTATGCGGTATTTGGGTATCTAAGACAGAATGAAAGACAAATAGCCAAGCTGCCATGAAAGGGGGTTAGTTTCGCTTTGCTGTGTGAGCCCTTCCTTAATTAATGCATTTTTT…
>VIT_208s0040g01040
TGAATCTTCAACTCAAATCAAGGTCGGATTAATATTTCTTAATCCAATTAGCTTATATAAACAACAAAATAGATGACGCAATTTAAAAAAAATTTAGAAGCAATTTTAAAGACTTTGTCAAACACAAAGAAAAAAAATGTTTTATTTATTTATTTTAATATTAGAAATTAGTGCTAGTCATCAACCATTTTGTTAGAAGTCATTAATTTGAGTTGAACAAAGACGAACGATTTGAATGTCGATGTAACGCCCAGACATTTTCTTTTAAGGGTAATTTAGGAAATTGTTATTAATAATTTAATTAGTTAATTAATTAATTTAATAAAGTGGAAGAGGGGTAAAAGTGTAATTTTACGAATAAATACCCTAGGTATAAAAAAAAAACTTGCTTTTTGGTTT…
>VIT_208s0040g01060
ATTCTAAAAACATTGAGAAAATATGAAGAAGACAAGAAAAATAAAAGAAGGTAAAATATAAAACAAGATTATGACCTCTAGTGTCTCTTCTAAGTAGAGATGAAAAATCTCCACTTCTTCATGCTTATATTCAACTTCTACACCATTTTTCTCTTAAGCTATGTTTAGTACCCAAAAAATTTGAGGGAAAATAAAATATAAAAGGAAATAAAAAGTAAAGGAAAAAAAATATATTAGAAGTCCATAAATTATTTTTATTTATTATTTCAAATTCATTTTACTTATTTTAATTTATCGGTATAAATATTAAATAATTTAAAAATATATAAGTTTTTAACTAGTTTTAATTATATTTGGTTTTCTTTAATATTTTTTATATAACAATCAAATATGAGAAAA…
>VIT_208s0040g01110
AGATCTTAAGTTTTATTAGAAAAAAAAAAATTCTTGGAATATTTCGATTTTAGGTTAGGGTTAATTAAAAAAAAAAAAAAGAAAAAAAAAAACGCGTGTGCACAGCGCTGGAAGGAAGAAAAATAAAAATAAAAAATGGGGGGCGTACCGTGTACTGTGTTACTGGAAGCATGGAACCAAGAAAAAAGAAAAAAAAAAAAACAAAAAAAACAAAAGGTGCGTGTGCCAGCCTGCCAAGAAGCCCCTTATATATATATATATATATATATATATATAATGAATATGATGATGGCAATGGAAAAAAAAAAACTTGCTTTTTGGTTTGGTGGTTTGGTGTACCCGAGACAACTAGGTAATGGTTTAGTGGCTTTTGAATTGGTTAATTTAAAATAATAATAT…
>VIT_208s0040g01710
AAATTTCGGAAACCCATTCCAGGGTCAAGTTTTAATTTCATTGGAATGACTCACCCATTCAATTGTGAATCCCTGGATTTGGCTTCTGTTCATGAGTAATGGGAGTCCATCAACCTCTACCTCAAAGCTGCAACAACCTGAAAACACATTTGCCTCTCACATTTCAACTGTGTGGGGCCGACAGTATGAAGCATGCTTCTCTCTCTCTCAGATTGGTTGGTAGATGAGGATGGAAAATTCTGGTCCCAATTGGACATTGGACCCCTTGCCCTCACCACTTCACACTTCACCTACTAAATATTGTATGTTGACGTCTCCCCATCTCTCCACCTACCAATTTTTGCTACATTTATGATGACTGAAAACCCACTTGGGGAATTTCTTTTCTTTTATTGTTCT…
>VIT_208s0040g02830
TCAAATAATATCTATATAAAAATAAAAATAGAATGAATAATTATAAATGGTATTAAAGCAGATTTAAACCCGATGTGAAATCTTGAAATGATATTTGCCTCTTTGAGTCCTTCTACAAAATGAATGATTATGATATCCCACGTTAATTTACGAAAGAATTTTTGTAAATATAGTAAAAACATATGTTTAAAGTAAAAAATGTTGGTGGGTAGGAGAGCTGAGACCACATGTGAACAGGTGCAAGCGTGAGGGTGTTAAACATTGAGAATCCTCCACCTCGTGGCAGGACAATTATTTTGTCATCTACACACACCCACGTCCAAACCTTCAAAAGTTCACGAGCATCGTTGCCTTCTATGTTCATGTCAACCCTCTAATCTAAATTCCAATCCGATGGTG…
>VIT_208s0040g03040
GCCATTTCAGCCTTATCAACTTTGGTATAATTGACCTTCACATATTCCAAGAAGTCTTTGGCCCGCATTCTTTGATAGATTTATCCATAGTGAATTTCATCACCATCAAACAACTCCTGTTGGAGTGCTCTCATCTTTCATAAAATAATCTTTCATCTGCAGAGCTCACATCAGTGAGCTTACTTGGCTCATCAACCCTCAAAGCCAAGTCCAGATTTTGCAGAGTCATATGCACGTTAAAGGACTCAAACCATTCTTCAAAATTATTTCCAGTAAGAGGTTTGATGGCAGACAATTGCAGAGAAATACCAGGATTGCTGGTAGCTGGAAAATAGCAAAATTCAACAGTATGCATATTATTACAATATCATGCATTTGCTAATTTCCATAATTTCTCAA…
>VIT_208s0040g03070
TGGTATGCGGCCACTGTCACCATGAAAGGATGATCTTATAATTTTTTATATGTGAAGATACTATCAAAGAGAAAAAAAAATAGCTCGAATGGTACTTGTCTATATCTAAAATAAATAGAAAAAAAAAAAACAAAAGATTCCGAATGGCTACAGTGTATTGCATGGCCACCACAAAAGAGAAGTCAATGATCTCCAGCATTATCCTTGAAGAAAAGGATGCGATCATAATCCACTAAAAGTAAGGCCCAAAAAAAAAATTATAATGATTTAATATATATGCCCAAACAAAACCTTATAATAATAATAATATCCGTTACATTAAAATATCATATATTATTTCATTTCCCGAAAAAAATATATAAGTTTATTTTTATTTTTTATTATCATCTTCAAACAATA…
>VIT_209s0018g00240
TAACTCTTTAAAAATAATTCAAGTTTCATACATTGTGGGTCAAAAAAAGTATGTAAAGTGGTTAAATGTAGTACATATATCATTAAAAGGTACTATCAAAATGATCAAATGTAATACTTTTGAAAAAAAAAAGAGTATTTTCACACTTTTTTTATCTTTGTGTTCATACCATAAAAAAAAAATGTTTCCAAACACTTGTGTAAAAACAATTATAAAATGGAAACTCTCTAAAAATAATTCAAATTGCATGTACTTATCGGTCAAAGATAGTACGTAAGGTAATAAAAGGCAGTACCTATATAATTAAAAGGTAGTATTTGTCCGATGAAAGCTTTATTTTCTATTAAAAAAAACAAAAGTATGAAATACTAATTATTTTATATAGTTGTTTGAAATATA…
>VIT_210s0003g00050
TGCAGCTTCAATCGGTGTTGAAAATTCTTCAAAGGTTGGAGAGATAGAGTGCTATGATAAAGTAAAGACAACTCACGTGCATAGGTTTTTAACCTTAAAACTTTAGGTTTTTATAGCAGCACCGTATAAGGATATTCGAAGTAGATTTTCAAATTAGGTTTATAAAAAATTCCTCAAAAAACGTGAAAGACAAGTTTTAAAAACAAAAGAAACCAACCAATACGATTGAACATCAGGTGAAGGTACGAACATAATAACCAAAAAAGGAACAATCTTCTTCTCTTGAGCGGTTGAGTGATGTGCCATCATAGTTTCCAACAAAGCCAAGCCCCTTATAACAGGTTTCAATAAAACCCAAACTGAAGCGGCCCCTTCATAAACCATATATATATGAGCCCA…
>VIT_210s0003g01420
TCGAATGACCCCAAATTATGCCTAACAACTATTTTAAGCCTCCAACTCTTATAAAAAGATTCAAAACTTCATTGTTTAGTAAGTTTAACTTTCTAAAATCTTTCTAGAATATATTTAAACCTTGGAGGAGTGTTTTTTAGTACACCTTATTTTAAAACTTGCATATCATTAACACACCATTTGATCCTAATTTATTTTATATCATTTGAACTTAAAATTTGTACTAGGATTTTGTGTGAATATTTCATATCATTTCTTGTGAATATTTGAGAGAGAAAAATCTAAATGTGAGGTATCACTTGAGGAATTGTTCAAGACCGAGGTATTTATTGAAGATTGTAAAAGGTGTTTAGAGTCATAAGTTTAAAATGGTTTATTGAAATCATAATCTAATTGTAA…
>VIT_210s0003g01770
CATATCAATTCCCCCTTTTTAATCAATTAAAAATTCATCGTCTTGTGACAACTAATCGTACTATTATTTACTACATTTAGTTATAAAAAATTCGAAAATTAAATATAAGAAAATTATTTTATTCAAACGTTGTTTCTATTTTTAATGTTTTTCTGAAATGAAATATAATTTAAAGATATTATGATAATCTATTGTTTATTATGTTTGGTGAAATTTTAGAATTAGATATTATAGTTTTTCAAATCGTTCCAACTTTTTCTTAATAAAACATAAGTTTTACACTCGTTTTTAATATTATATTTATTTTCTAGTAAGACCAAATATGATTAAAAAAAAATTAGTAGTTTTTTTCTTTCCATAAAGATGATGATATGAAAAAAAAATAGTGAATTTTCTAGG…
>VIT_210s0003g03330
GAATTTGGAGTGCATTTGATAGTAATTGTAAGAAGGGTTTCTAATCTTTATATTATTTGAAAGATAAAAATTTTCAAAGCGTTAGGAATGTTAAAAATACTATCTAGAATAACTATCAAACACACTCTTAGTCAAACATTTAGAAAGGGAAATTCAACCTTCCATATTCCAATCAAAGAGAGAATAAATTAACGTTCTATAACATAAAATCATAAGAGCTTGTGTGTGCCTTGAAATATAAAACTGCTCGGTCTGATTGGCCTTTTTTTGAATCATATTTCATGTCTCTTAGGTAAGAAATAATGGACCATGGTTAATAGAGGAAGGAAGTGTCTAACCTCCAGCTTCTTAATATTAGGACGTTTGCGCTTGTCTTGGTTGAGTACGCTCTTGTCTTCG…
>VIT_210s0003g03470
CAGGGCAAAGCTTTTGAAAGCTTAAATTTATGAAGAAATCAAGCTATGGAGCCTCATAATCCTTTGCCTTAGTGGTTCAAAGTATACAAGGAAGAAACAATGGAGAAGAGGAAAACAGGGGATGAAAACAGGGGACACAGCTGCAGTCTTTCATTGCACTTTTGGAGCACTTCCCGAAGTCCATTTTTTTACATTCTATATACCATTTCAAAGCTCAGAAAGTCAAGAATCCAACGGTTCAAACCATGTATGATTTGGAGCTGAAATGAGAAAGATATGGCCTCCGGAAGACAACTGCATCAAGCTGAGCGAAAATTTCGCACGATGGAAATCAAGGTGCGAAATCCTCAGTCCACTGTGCGAAAATTTCGCACACCTCAAACCAAAGTGCGAAATTGG…
>VIT_210s0003g03790
ATGTGAGACTAAATTTTCAATTTTTAAGAAAGAGAAATATTTAAGAACAATAATAACTCAATTGCAATTGGCTTATTTCAAGATTTAAAACACGACAAGTAAATATTATGAAGTGACTAAAATGATCACGTATATTTGATGATACTAAAAATAGGTACGTGCCCACCAAGTACCCTTTATAGAAAAGTAGAGCCTTGAGGTATCATGCAAAAATAGGTACCTTTGAAAATTCATACTTAATTACTGAAATATCCATATTGATAAGATTCGTGATTCCTAATTTTGACTTTAATTAAAAAACCGTAATCAAGATTAAATTGATTGAGAAAGTTATCAAATACTACTATATAAAAGGTAATCCAATTAATTGTAAAGATAAGATGAACCTAATATAAAAAA…
>VIT_210s0003g04180
ATCAAATAATGTTTTTAATAATTAATTTATCAAATATTTTGCAACAAAGGCTCCATGATTATTAAATAATAAGTTGAAAATCCATCCCTGTCACCTTTGTGGGATAGGGATGGATGTCTGGGATATTTGTCAATAATTTTTTTTACTTTTTAATAAAATAATAATTTAAAAAATATAAAAATCATTTTATTTAAAATACAAGTCACAATTATTTCAAATTATTTTAAAAAAACATAATAGTTTTGGCTTTAAATCATTTCTGGTAGATATTGTCTAAAGGCAAAGGGCATAACTTGGTGCCATGTGGCCCGTGGCTTTATACAGTTGTAATATGAGCAAGTTGCGCAAGGAAACTTTGGAGAGGACAAAGTGAAAGGTGGCGATGGGGCCACGTCATCA…
>VIT_210s0116g01200
AGACATTCGACGTAGTATAATTAGTTGTGTTTTTCAATGGGTAATTAAAGAGTTGTCACCTTCTCTTAGATTGTAGACCACACTAAGCAAAAATTGAGAAAAAAATTGACAAGCACTAAATAATAGTGAGAAAATTTTGCCAAGAAATTCAAAAGTTTAAAACCACTTTTATTGGGGCCATGGAAGAAATGATCCCACAGTTTTCCTTAATTTTCCTTGAACCATTTGCCAACTGCTGTTGAAATAGTTGCCATTGCATTGATTTTGGTCATACCTTGCCAACTAATACACAAAACTTTCCACACGGAAAAAGTTGAATCTCCCTTAATGAACAGTGGTGCAGGTTTGAAAAAATCGTCAAGGAAGGCCAAAATCATACCTAGAGAACACAAAAATAAA…
>VIT_210s0405g00040
TAGGTTTTCACTTACTTTTTTATGGTTGGATGTCACACTCATTCTACTTATTATCCCTATACATCCATTCTAGAGCTTCCATCAAAGCGTGCGGTAAAACTTAGTTTTACCATCTTAAGGCTTATAACGGGGTCTAACCATTCATCCCTGATAGTGACATCTTGGTCTGTCATTTGAGTTTGCCATTTTCAATTGGGGTTCAACCCAGAAAGGAAAACTGGCAGGGACTATTCCAGTTAAGCCCATTTCCTTAGAACTTTTTTGGGCTTGGTTTGGTTGGCCTCGAACCACCCCAGCTCAACTTAGAGCTAGAGCTTGAATGACAGCATGACATGTATGATATATCAAATAAGCAAAGTTAGGTGAGATATTATTTCCAATTCAATTAAAAAAGATAAA…
>VIT_211s0016g01300
AATTTATAATTTTTCTTTTTTCCTTGGAGGTATATTATTACATGGTTAAAACCCTACCTAGTATACATGCATGATGTGAAACAAGAAAAGGCATTTCTATGCATGGGTAAGTATAAAATTATTAATAGTATATGCCCATTTAAGTCAACTTAGGTCATAATCAAGTAAATATTTCTCTTTAACTACTAATTTTAAGTCTTGACACATCAAAGCTGAATTGTCACAATTCAAATCATACATCAAAGTCATGTTCTTTCAAAGTATTAATTAATTCATATTATATTTCAAATAAATCCCTTGGTATTTAATGATCACCTTATCGGAAATCTTTTAGTCAATTTTTTTCTTCTTCTATGTATTGACATGTTTATATTTAATGGGTTTTAGTCCTTTTTCTCT…
>VIT_211s0016g01320
ATGTATTGGTAAACAATTTAGATATTACCATGCAAAAATATTTGGAAACGACTTCTATTAGCAATTTGGTTGTATGAATTGTGAAAATTAACACAACAAAACAAATGGAAGAAATATATCCAATTAAAAAATGAAAACCAAAAACCATCATTTTTCAACATATGGTCAATTTCTAGAATGAACCAAATATTATCATAAATATTGGTCCACGTTGATGAAAGTGACTTACTTTGAGAGAGAGAGAGAGAGAGAATGAGCCAAATATAAAAAATATTGCCCCACGCTGATGAAAATGAAAGTGACATAATTTGAGAGAGAGAGAGAGAGAGAGAGAGAGAGTAGGTGAAATAGAGAGGTAGATGAAATCATGCGGTGCATTGAAGGATAGTTGAACAAAAA…
>VIT_211s0016g03080
AATAACTGACCTCATTCCTATTCCCAACTAAAAAAGTGTCATCAGATATGAAATTCCGAATGTCCCTGGCATCTATCCATACCGTGATTTTGAATCAACAGATTCATTGAACAACTCTTGAGTAAACTAATAATAAAATAAGAACCGTGTCGTGTAACTTCATTAAAAAATGAAACTTTCTTTGCGTCACTTTTACCAGCAGGCCCACAGGCATCTTCTCTTTGCTCGACTCTTAGGTCATGGAAGAGAATAACATATGGCCATGCTTGGTCTTGAACAATTGGGTGTTAAAAATTGAACCGGAAAACCTCAATATTAGTGAGGATTCGGCATCTAATACAGAAAAAAAAACAAAAAGAAGCATTTTTCCGGGATCATCAACAATCAGCCACCCTGACA…
>VIT_212s0028g03270
CTTTCATGCACAAAGTAGAACAGTAACTGAATGGAGGGGGTTTCGAAATCACCCTTTTTTTTTTTTTTTCCAATCATAAATCTTAAGAAGGGTCTCCATTTAGTTTTTAGAAAATTATTAAACACTCCTATTTAAAATAAAATCTATTTAAAAAATAAATTTTATAATCGAAATATATTTATAGGGGTACTAATTCACTAAATTTGAAACCAGTGATGATTGAATGTATTTATACCAAAATTCAGGGTTTTAGTGAAATTAACCCAAATAAATAAATACATAGTTTTGGAACTTTTGTTTCATATTTTGTTTTTGGGTTTGACTATAATACATAAATATATTTTTTTTTATTATGCATTAAAAAAACTTATCATCAATCCGATGTTATTACATTTTAGG…
>VIT_212s0057g00420
ACCTTTTATAAAAGAATTCATCAAATTAGTGGTAACAATAGTATTTTATACCTAAATGAAGTTTCAAATCAATTTGGGTTTAACCGAAAAATCTTTGGTAACAAATTAATGGAAATACTTACATATCATATCTAAATAAATTAATGTCAAAATTGATTCAAATTTAAACTACGACAACTTTTATTATTTTTTTTACAAATAGTTTTTTATGCTAATTATTTAACCTTTGTTAATTTGTTTTCTTCTTGCTATTTATGGCCATATATTTTTCATCTATCTATGTCATGAAAAACAAATCGGTGTAGGTTCACTTGTAACATCTTTTGTTATTCACAACACAATGAGAATGATATTATTTTGTATGTAAATAAATTTTTGTCAAATTTCATTGGAATTTAA…
>VIT_212s0057g00520
ATGTTGGTTAACAATTTCATTGAACAAAATTCTGGGGCCAAAATTTTAATGTGGATGGCATTTAGTGGAATCTTTTGTTTACTCAACAGGGACCCAGGTCTATGGGGTATATTTGCATGGTTCTTTAGGTCTTCATCTGTGTTCTTCCAGTGGTCTTATGGCCCCAGATATAGCTGTTCTTAAGATACCCTTCACAATTGATCAACCATATCATTGTGTAATAGTTCAGTTGTGCTAGATACATAAAACCATTTCATTTTCTCAATAGTTTAGTTGTGCTAGGTGTATTGAGTTGAACTCAGCGAAATCCTGCTCCTCATTTTTTAAACTGGTGCCTGGTTTACACTTCCCCTATAACCAATTTTGGTGCATGGCTTGTTACATTTGTAGAAGAATTTG…
>VIT_212s0059g00750
TTCATAAAAATGTTTGTTTATAATTATCATCGATTAAAGTGTTTCAAATTAAAAACGTTTAGTGAAATCATCCCGGATTAACCAAGAGAATATGGTAAAACGGATCAATGTGCCCAAACTTGAAGAAAATCATATAGAGAAAAAATCTAACAAAGCACAAAGAAGAAATTCTATCCGTGCTCTACCTAATGATCTCAAAGTTACGATGTTAAAACCATAAAAAATTAAGAATTTTGATGATAATATTCTCAATGAAACTAACCACAACAATACAAGGTGAAACTAGAGAAGTAGAAAGAATATGATGTCATTTGAACCAATGGAGAAATGAAAAATAGAAAGAATTAAAAAAAATATTAAACTTATATTTTAAATTATTATTATTATTATTATTATTTT…
>VIT_212s0134g00450
TGAACTATGATTTAATTTTTCAATCAATTTGTCCTTTGTTTTCTAAAATGAGTAATATAAAAAATTGAAATAAAAATTGAGAGGGATATGGATATCCCACGTCTCAAATAGGGATTAATATTATTCCACCTCTATAAAAAGGAGGCGGAATAATATATCTTATTATCTATCCTCTCGCATGGTCCTTTGCCATCATCTCATCCAAAAATGCCATCAACCAGAAGAAACAAAAGCCAGCCCAGCCCAGCCGACATCCACCCATGTGTCCTCACGTCATGCTTGCCCAATGCTGAGCAGAGCACGCACTGCTGTATCTCACCTGGATTCAGTTTGCAGCCCAAATTATAATTTACCATGAAGCCGAGGTAGAAGCTACCTATATAGGTGGGGTGGTTAGGC…
>VIT_212s0134g00580
TAGTTGGGACCAAACTTGATTCAGTTATGTTTTAGTGAGACTAATATAAATTTGTAGGTTGGAATAGTAGAGGTATCAAACTTCGTAGCTTGTGTTTTGTATGTGAAATAGAAGTGAGAAAAAAAAAGAAAAAAGAAATGCAAGACCTTGAGAGAAGCCCAATAAGCGTGGGCTGCCAGCCCAGTCAGAATTAAAATGTTGTGCTTTGGGCCCATTTGAGAATTTTGTAGGCCAAACTCATGGGCCTTTCATTTTGTCTAGTGTGAGCCTCTACAATGAAATGGGCTTGGCCCCAAATGCTGAAAGGGAAGCCTGCTCTAACCCTAATGCAGGGACCATGGGCTACACTTGGTCCACAACAAATAAAATAAAAATAGATTTTTAATTTTTTTTCAATTA…
>VIT_212s0134g00620
CGGAATCCTCAACCTCTTACTTTCCTCCTGGAAAGAAGTTTTAAGGTTTCTAAGTCAAAATCTTGATTTTGAGAGTTTAAGAACTAGAAAAATGTTGTCTCCCTAGATTTTGAGTTTTTTTTCCTCTGTGGCTCAAAATGAGTTTTCAATCTTGTTTTCATGCCAAAACCTTAGGTTTTTAGTCTCTCATGGAAAGAAACAATTTTTAAGAAAATAGGATTTTTTGTTTTAGTAATTAAAAAAAGGCCAAAATTTTGCAAGGTGCTTGAGTGTTCCTTATTAGATGTTTGAGCATTTAAAGTTACTTTCATTCTCTTATCATATCTACCTGATCATCACTCCCAATTTCTTCAAAAGCATCCATAGCTTATGCTCATTAATAACAACAAAAATATAAGT…
>VIT_212s0134g00650
TTGGGTTGCTTCACGAATTCAAAGCTTTGGAATATGGGGCCTAAGGTTAATTCCTTAAATCTAAAGTTGCTTCTTCAACAATCCTTGCCGATCCACGAACCAAGGATTGTCACTAATAATAATAATAATAATAATAATAAGATTGTAGGATTTCGTATTATAATTATTTTTAAATAGCAACAAGTCTCATTTTCTCATTTGTATCATTATTTCTCATAGCTTTGATTCTTACTCATAGTTATATCATATGATCAGAATATTTTATTCATATTTAACAAATTTTATTACATATCATTAATTTTTTATGTGGAATTGATAGAAGGATTTCACGATCAAATATCACATTGCTTATCTTATTGGGTTCTCATTGCTATTTATCTCATTGGAAAATGAAATTGA…
>VIT_212s0134g00670
NNNNNNNNNNNNNNNNNNNNNNNNNNNNNNNNNNNNNTTAGAAAGTTCGTACCCTCTCTTAGAAAGTTCGTACCCTCTCTTAGAAATTTCGTACCCTCTCTTAGAAAGTTCGTACCCACCCTTTAGAAAGTTCGTACCCTCCCTTTAGAAAAGTTCGTACCCACCCTTAGAAAGTTCGTACCCTCCCTTAGAAAGTTCGTACCCTCCCTTAGAAACCTTAGAAAGTTCGTACCCTCCCTTAGAAAGTTCGTACCCACGCTTAGAAAGTTCGTACCCTCCCTTAGAAAGTTCGTACCCTCCCTTAGAAAGTTCGTACTCTCTCTTAGAAAGTTCGTACCATCTCTTAGAAAGTTTGTACCCTCTCTTATAAAGTTCGTACCACCTCTTAGAAAGTTTGTA…
>VIT_217s0000g05050
ACGTTGATCGGGAAGGAAGTGAAGTGCAGATCTGAGGCGCCATTCACCCCGGTTGTTTTCTGTAAGTTTTGTGGTTATATTTGGTGGTCTGGTTGTGTTTGGTTGGGAAAGTTAAAAAAAATTAAGTTTCGTTTTTTTTTTTTCAATGAAACCGAGTAGACTAAGAGAGTTTTGATTTTTTTTGTGGTTCGGCTTGTTATGATTCTGTTTGGTTGCCAAGAAAGTTTCGGAAAGTTGAAAATTTTGTTTTCGTTTTTTTATCGGCCGGGCTCCGACACAATATTCGTTACCGATTATCGGTCGAAGGAATTTTCGGTAATTTTTGGGAAATTTCCAGATGTTTCCTACCAGTCCAGCCCCCGCGCACAGGATACAAAATCTGTCCATTTTTTTTTATGA…
>VIT_217s0000g06190
TTACCCATGCAGGTCACAATCTTCTGACGCAGTTTTCAACCATCACCACGTATCAGTCTTTTGTACCTATCCCTTGTTTGTTAGGTTTTTATTTTCCATCCCTATAAATCCTCTTTCAAACTCTCACTGATTACTTTTCAAGGTGTTTGCATTCATACCCTAAAAGATTCTCTGGTAACTAAAGTGGATTTTTTTCTTTTTTTGAGGTGGGGCTATGGTTGCCCATCATAGGGGGTGAATCCTGAAGGAACAAAGTAGAGGCATTACTCCATTAAAAAAATGGGTTGGGATGATTTACAAGTTTTATACATGGATTGAAACTACAATGATCATGTTTCCTAATATGAACGCAATGAAAGTAGACCACGGATGAGGGGCTCCACAGTCCTCATGGCTAAG…
>VIT_217s0000g07210
AATGGTGCACCCACAGCCGAGGCTGTCACCCCAAGGTTTCGGGAAGTAAATGAGGTTGTTTTCCCATGATTAAAACAGAAAACTTGATGATGGATTTGGCTGAATAATTATGACGTTGGAGAGCGATGGAGTGTAGTAGTTTCGTGATGGGTTTTCCCTCAGCCACGTGGACGTTAATATTGTAAACGTTGACTCTGAAGGAGCTATCTAATAATGCAATATGTCGGATTAAAAATTAAATTATTTACCCCACAATATGAATGTCGAGCGTAGGAGAAGAAAGTCATATGATGAATATGAAGGCATCACAATCTAAAGAGTCGTGCAATGCGGCGAGTGAATATGACCAATAAAAGCACGAAAACTGAACGGGAGTCGCTTCATCTGTCCTGCATTCAT…
>VIT_217s0000g07560
TAATAGCTTTAAGTATTAAGTTGTTTGTTTTTATTATTTTATTTCTATTAAGTATCAATAAGACGAGCGTTGCGTTTAGATTGTGTTTTGGTTGTTTAAAAAAAAATTATTTTTAGCATTTAAAAGCCAAATATATTGGATTTTTTACTCATACAATCTTTTTTTTTTAAGTAATAAATTAAAAAAAATTAAAACAAATTTCCAATAAAATTTGCTACCATTTTCTTCGGCATGCAACTTTCATAACTTCTATGATTTTCTAAAATATTTTTAAATAAGCATAAATTCAATTTCGTAATTCCAAATGATAGAATTTATGAAATTGATTCGTGCAAAAATAAATTGGGTTTTTGTGGAAGCCCAACATCAAAGAAGTTTTATTTAAAATAAAAATAAACT…
>VIT_218s0041g00710
TTAGTTTATAATTTAATAAATAAGCAAACACGTAGTTTTAAAAGACATAAGACCTAAGTGAAACAAGGTAAGCCTAAGTGAATTGAAACCCGACCTAAAATACATATCGATTTTATAAAATATAATCTAAAATCTGATCCAATTAATAATTTTTTTTTTCCAAACATCTAGGAAGAAGTATTTAATAAAAAAAAGTAAGATATATAATTAAAATTTTCAACAATAAAGTGTTTAAAAAGAAAAGTAAAACATAGCAAAGTAGGTCTCTTCAACGAGACATGTATTAGCAAGCAAGCAAAGTGCTATGATTAGAGAATGGTCCGCCCTTGAGCACCTTTTAAAACTACGAACAAAATATTTATATATTATTTTTAAGATAATATTTGATTTCAAATATAT…
>VIT_218s0041g00840
GAAGAATTTTAAACCCAACTCTCCAGCATTCTTCTTCATTGAATTCCATGACTTCACCACCAAAGCTTCTTGCTCCTCTATGAAACCTATTATATTGCAGAGGAGTTTGTTCGTCAAAGAAAGATAGGCATTTTGAAAAGAAAAAAAAATCTCAAAAAATCTCTTTTTTCTAAGAATTATCAATATTTGAAGGTTGGCATCTTTGAAAATCTAAAAAATAAATTTGACTCTTTTTCATTTTCTAAAAATAAGTTCAATTTTCATAGGAAAAAAAAAGGTTAAGCCATAGTTGCAAGATTACTCCATTTAAATATATTTATTTTGTCATTTAAATAGTCTCTAATGGCAATAAGTTTTCTTCATTGACTTTTATAATTGGAATTCACAAAAGCAGTTCCT…
>VIT_218s0041g00950
CAAACTGAGCAACTAATCACACAGCAGAAGTTCAGAAGTTCAGCTTTCCTCAATCCAACTAGCTTTGAATTGAGATTTTTGTGTTTATTTATTAAAAGCACAACCGTGACATGGAGAGGGAGATGGCTGCTGACATGGATGTGGAGGGGTAATTTTGGAAATGAAATTATAAAACAGTACATATTGCATGAAAAGCATAATTTTTTGGGTAACAGTGGACATATATTGGGTTATGCAAATTTGGGTTCTGAAAAAACTACTAAGATTTTTGTGTTTATTTATTAAAAGCACAACCGTGACATGGAGAGGGAGATGGTTGCTGACATGGATGTGGAGGGGTAATTTTGAAAATGAAATTATAAAACAGTCATGAAAAGCATAATTTTTTGGGTAACAGTG…
>VIT_218s0072g00160
CGATATGAAAAAATGCATTATAGAATCTTAGTTTATGTAAAAGAAATGAACTAATAGTCTAATTTATGTGTTGGTGACCATAATGATTAATGAGTGGTGCTTTGATTCACCATAGTCATAATTACATTTTTGGGTTAAAACTGCAGGCAGGTGCCTAGCAAGTTCATAGAATCATGACGCTTTATGATTCCTTTCTCATGGGGTTTTACTATTAGTGACATATCAACTTCGTACACTGAACATGGCTGTCATTTATCTCTAAGTTCTTCACATACATATTCAATTATTTTTTACTCTCCCTCTCCCTCTCCCTCTCCCTCTCTCTCTCCCGCTCTCTAACATATTGGAAATGTGGGAGGCAATTGGGTTTTTACCTTGAATATCTCAAATGGAGCATTT…
>VIT_218s0072g00990
TTTTTTGTAGTGAATTAAATTATCACTAAATTGGTGTTAAAAATTATGGTTTCCCAAATCAGCAAAATTTGGGCTCGACAAGTGAGGGTCACACACATTTGACATGTAATATATATTAAAAAATGTGACACATGACGAAATTTAGAAGACTACAAAATTTAGTTTTATATATTAAATTAAATCTTTCTATTGCAGTCAAAAGAAAATTAAAAAAATAAATATTTTCTTATTGACAAATTTATTTAATGAAGAAGACAAGTTATTAAAATCAATGAACCAATTTCTTTAAATTAAACAACTAAATCTTAGGGATTCCAAATTTAATTTCTTAAATTTACCTATAAATAATGATGACTTCCTTCATTGAAGGGGAGTTTAGATCAACAAAACGACTCCACA…
>VIT_219s0014g04650
ATGCTAAATTTTATGGTTTAATAGGGAATAACATTAGCAAATTATGTTAAATTCTTGAAAATCAAACTAACTTGTTTTTATTTGTATTTTCCCTTTTCCTCATTTTTTTTTTCTTCTCTCGTCCTTCCATATATATATAAATTAACAAATAAAGAAAAAAAATCAAAAGCATGAAGAAAAATAAAATAAGTGTTGTCGTAAATGAAGTTTTAATGTAAATAATGTTAATTTAAAAACACAAAAATAAAATAATCTATACAAAGATACGTGAGGTTTTAACATAATTCGACCAACCATACCTATATCCACTGATGAGAGAAAATCATTCTATCATATTATAAAGAAATTACATATGATAGAAATCAGATCCAATTATTGGGTTTTTAAATCATCTTATAT…
>VIT_219s0015g00010
AGTAATTGATCCTGGTAAGTATCTCTGTTCTGGTATATTCACTGATTATCTATTTCACTCTCAATAGCAAATGGCATAGGAGAATTACTAACACTCTTTTCCACTTCCATTAAAGGTATTGCAGGCCTAGCAGTGACATATGGACTTAATTTGAACATGATACAAGCTTGGGTAATATGGAATCTTTGCAATATGGAGAATAAAATTATATCAGTTGAGAGAATACTTCAATACACTTCCATTCCAAGCGAGCCTCCTCTTGTCACAGAAGAAAACAGGCTAGCATGTTCTTGGCCTTCACATGGAGAAGTTGATATTCAGGATTTGCAGGTAATTTCTATTTATATACATGCTAGAGGGTTATTCATGGCTTCCTCTGGTCAGAGGAATTTCCATATG…
>VIT_219s0015g00050
TTTCAGTTACAAGATAATTGTTTGGGTCAAGTTACACTTTAACCCTCTAGGTTTGAGGTGTGAAATGACCGTCACGCCCTTGGAATGGGTCTTGGGGCGTGACATAAAAACACCTTAACCCTTCCTTCTCCATCTGAACCGAAGGTAAAGAAGCTACTACCCCCTAACACACTACAACACCTACACCAGTTCCCATCGGCGGTTTCCTCGATCGTTACATCGCCTACCCGCCCTCTCGGTCGTCCCGACGCAAAACCCGTTAGAACCATCCCCCAATCAAAGCGCCTCTCTTGAAAACCCGACTGTGTGTGTCTTCCGACTCTGCCTAGTAGTTGCAAGTTGATATTTTGAAAATTATTTTTTATGTTTTATATTTAATAATTTTAATGAGTTTTTTTA…
